# Supplementary material for: Comprehensive circRNA Expression Profile and Construction of circRNAs-Related ceRNA Network in a Mouse Model of Autism
Source: Front Genet. 2021 Feb 16;11:623584. doi: 10.3389/fgene.2020.623584 (PMC7928284; doi:10.3389/fgene.2020.623584)
Supplement: Supplementary file 1 [file Data_Sheet_1.XLS]

id	Control_count	Autism_count	Control_rpm	Autism_rpm	log2(FC)	Pvalue	FDR	significant	source_gene	chr	strand	genomic_start	genomic_end	spliced_length	annot_type	circRNA
novel_circ_000013	0.666666666666667	5.66666666666667	1.20093721139978	10.6514715434436	3.14882012861393	0.0241886974097435	1	yes	ENSMUSG00000000884	16	+	18540435	18552582	967	annot_exons	novel
novel_circ_000156	2	10.3333333333333	3.41791995005812	18.9513795130987	2.47111235555011	0.00447865092770755	1	yes	ENSMUSG00000021573	13	+	74021139	74021450	312	one_exon	novel
novel_circ_000173	18.3333333333333	5.66666666666667	31.3446734984707	10.9764063923009	-1.51381449983707	0.0112747374230598	1	yes	ENSMUSG00000026014	1	-	60525592	60533406	735	annot_exons	novel
novel_circ_000207	8.66666666666667	23.6666666666667	14.6671143930842	44.2804732483995	1.59408557781125	0.0187768179682156	1	yes	ENSMUSG00000041720	16	-	17300993	17303443	419	annot_exons	novel
novel_circ_000217	6.66666666666667	1.33333333333333	11.4923826537333	2.56795690024577	-2.1619850411275	0.0454427235228284	1	yes	ENSMUSG00000045103	X	+	83827955	83887233	1249	annot_exons	novel
novel_circ_000245	22	5.66666666666667	37.2467682578789	10.8971306590227	-1.77316694789405	0.00328973672544631	1	yes	ENSMUSG00000037415	8	-	105773909	105774643	463	annot_exons	novel
novel_circ_000270	3.33333333333333	11.3333333333333	5.63490268871646	21.6263115525957	1.94032502803211	0.0132009581715664	1	yes	ENSMUSG00000041794	9	+	120335598	120388333	462	annot_exons	novel
novel_circ_000342	0	3.66666666666667	0.001	6.59508132728381	12.6871747348509	0.0479892309400618	1	yes	ENSMUSG00000113283	12	+	13661400	13676030	7963	exon_intron	novel
novel_circ_000353	3	11	5.05268749965372	20.5222213285887	2.02206403741281	0.00531481819964705	1	yes	ENSMUSG00000032479	9	+	110072613	110079893	288	annot_exons	novel
novel_circ_000370	6.66666666666667	0	11.4546970615741	0.001	-13.483651684238	0.00110259605823203	1	yes	ENSMUSG00000049606	5	-	106618071	106666845	4460	annot_exons	novel
novel_circ_000430	0	7	0.001	13.8692981414041	13.7596071611882	0.00123334499882409	1	yes	ENSMUSG00000060988	2	+	54448451	54516681	29508	exon_intron	novel
novel_circ_000444	15	2.66666666666667	26.0053617526032	4.97422956763728	-2.38626411036778	0.00087276851354852	1	yes	ENSMUSG00000021557	13	-	59507959	59544451	1630	annot_exons	novel
novel_circ_000465	4	13.6666666666667	6.94653915882401	24.5962229334856	1.82407049257047	0.0377025647532067	1	yes	ENSMUSG00000029757	6	+	5905107	5923290	477	annot_exons	novel
novel_circ_000497	16.3333333333333	1.33333333333333	27.9597241050323	2.56795690024577	-3.4446572308157	0.000101767840777115	1	yes	ENSMUSG00000028399	4	-	76039281	76059826	546	annot_exons	novel
novel_circ_000544	4.33333333333333	0	7.32560924710837	0.001	-12.8387330334435	0.0222862339969917	1	yes	ENSMUSG00000078622	11	-	106204921	106213361	1046	annot_exons	novel
novel_circ_000658	2	7	3.41791995005812	13.5474960588444	1.98683571377191	0.0485594707112276	1	yes	ENSMUSG00000031870	9	+	8956244	8965134	586	annot_exons	novel
novel_circ_000662	8	1.66666666666667	13.8371393088517	3.02844295913338	-2.19189756739856	0.0495019085824787	1	yes	ENSMUSG00000041236	13	+	18808323	18814293	2443	exon_intron	novel
novel_circ_000669	15.6666666666667	32.3333333333333	26.409614459757	62.883730709651	1.25162357055148	0.0272546922651768	1	yes	ENSMUSG00000058589	10	+	90531806	90577195	44862	exon_intron	novel
novel_circ_000739	0.666666666666667	5.66666666666667	1.12674478596632	10.5706294270164	3.22982860532098	0.0175640919171613	1	yes	ENSMUSG00000019806	10	-	13801848	13829398	258	annot_exons	novel
novel_circ_000786	0	5	0.001	10.0585670408234	13.2961371707418	0.00978224585429697	1	yes	ENSMUSG00000042605	5	+	121749079	121772788	273	annot_exons	novel
novel_circ_000793	6.66666666666667	17	11.101988351044	32.3664571282106	1.54368137059458	0.00816578258349942	1	yes	ENSMUSG00000021395	13	+	51123088	51144535	802	annot_exons	novel
novel_circ_000931	4	0	6.77990089131993	0.001	-12.7270484688428	0.0268367761521866	1	yes	ENSMUSG00000035236	2	-	39082928	39083537	610	intronic	novel
novel_circ_001296	7	1	12.2765641846895	1.82530662543763	-2.74969611165468	0.0483286342375062	1	yes	ENSMUSG00000039585	9	+	59801914	59815378	567	annot_exons	novel
novel_circ_001432	0	4.66666666666667	0.001	8.21593308693031	13.0042087166168	0.0455222482317391	1	yes	ENSMUSG00000029804	6	+	58868642	58874400	788	annot_exons	novel
novel_circ_001484	7	16	11.8508418076108	30.7821104689055	1.37710260590739	0.0170100092113545	1	yes	ENSMUSG00000034656	8	+	84415644	84462825	546	annot_exons	novel
novel_circ_001494	15	3.66666666666667	25.3570620992241	6.75833194328692	-1.90764848572724	0.00474853538076171	1	yes	ENSMUSG00000037876	10	+	67249630	67254583	610	annot_exons	novel
novel_circ_001580	4.33333333333333	14	7.43748726470097	26.3580147709515	1.82535451566802	0.00887949451768053	1	yes	ENSMUSG00000023088	16	+	14436507	14440059	312	annot_exons	novel
novel_circ_001581	3.33333333333333	14	5.89516555717599	27.8194383992353	2.23848906109834	0.0300308026429878	1	yes	ENSMUSG00000074582	2	+	166859263	166861735	727	annot_exons	novel
novel_circ_001586	6.66666666666667	0	11.790331114352	0.001	-13.5253166144342	0.00861830473619137	1	yes	ENSMUSG00000021180	12	-	100570829	100597973	1402	annot_exons	novel
novel_circ_001603	12	3	20.0258583144737	5.63917049231599	-1.82830921175407	0.0370118683257441	1	yes	ENSMUSG00000021111	12	+	105799651	105812394	1069	annot_exons	novel
novel_circ_001642	14.6666666666667	2.66666666666667	24.8672927522319	4.894953834359	-2.34488229449391	0.00246924118423528	1	yes	ENSMUSG00000060657	16	-	14151142	14154031	1062	annot_exons	novel
novel_circ_001878	15.3333333333333	35.6666666666667	26.0511553058794	68.6047170970185	1.39696042211833	0.00532468773510163	1	yes	ENSMUSG00000028373	4	-	65535850	65542784	5372	exon_intron	novel
novel_circ_001979	12.3333333333333	30.3333333333333	20.9754993540491	56.9523079841788	1.44104915147927	0.0153986919960452	1	yes	ENSMUSG00000051043	11	+	114863467	114864546	1080	one_exon	novel
novel_circ_002085	4.66666666666667	0	8.11332705471919	0.001	-12.9860779304302	0.0364137113926318	1	yes	ENSMUSG00000024542	18	+	67818770	67829963	1035	annot_exons	novel
novel_circ_002185	2.33333333333333	9.66666666666667	3.83231811273194	18.1540201446875	2.24399983714141	0.00680994049655844	1	yes	ENSMUSG00000024073	17	+	74668759	74677379	548	annot_exons	novel
novel_circ_002191	8.66666666666667	2.33333333333333	14.7242321607653	4.63735625811364	-1.66681793333913	0.0495431975046134	1	yes	ENSMUSG00000024590	18	+	56739821	56743315	552	annot_exons	novel
novel_circ_002247	11.3333333333333	23.6666666666667	19.3077612478338	46.0146627937108	1.25291276394101	0.0432850249322568	1	yes	ENSMUSG00000071253	10	+	62941042	62942719	232	annot_exons	novel
novel_circ_002374	13.6666666666667	4	23.4757134133436	7.42170648481677	-1.66134614993816	0.0278695739706875	1	yes	ENSMUSG00000034820	19	+	10536799	10539788	288	annot_exons	novel
novel_circ_002378	9	2.33333333333333	14.9914242314571	4.43446777547138	-1.7573045824016	0.044295401477037	1	yes	NA	3	-	17500501	17562247	61747	intergenic	novel
novel_circ_002390	2	10	3.1576570815986	18.7746240532805	2.57185760964419	0.0111268985840613	1	yes	ENSMUSG00000036817	5	+	139233901	139236735	626	annot_exons	novel
novel_circ_002396	0	5.66666666666667	0.001	10.3249703114373	13.3338500128548	0.00659185784818615	1	yes	ENSMUSG00000113701	13	-	15915697	16010562	66203	exon_intron	novel
novel_circ_002515	0	3.66666666666667	0.001	7.32735952457454	12.8390776894203	0.0321158344884991	1	yes	ENSMUSG00000096054	10	-	5111375	5117122	461	annot_exons	novel
novel_circ_002518	7.66666666666667	1	13.0152721857363	1.98699085829189	-2.71154834265228	0.00916339008190906	1	yes	ENSMUSG00000021428	13	+	38045273	38050367	531	exon_intron	novel
novel_circ_002524	10.6666666666667	2	18.2357767117789	3.69181750066324	-2.30436850688199	0.00929134400454004	1	yes	ENSMUSG00000028788	4	+	129838978	129845192	925	annot_exons	novel
novel_circ_002569	84	38.6666666666667	142.980888192265	71.2861016155742	-1.00412958701532	0.0487762260619798	1	yes	ENSMUSG00000024483	18	+	36646691	36648740	1760	annot_exons	novel
novel_circ_002576	0	7	0.001	13.0561778276862	13.6724449918929	0.000778672996156764	1	yes	ENSMUSG00000040423	1	+	160938112	160940994	537	annot_exons	novel
novel_circ_002678	0.666666666666667	5.33333333333333	1.16443037812548	10.2733939841319	3.14121659057982	0.0361583631306083	1	yes	ENSMUSG00000029828	6	-	50583930	50584524	271	annot_exons	novel
novel_circ_002713	5.33333333333333	0.333333333333333	9.3130855072341	0.580966041953883	-4.00273348031221	0.0243822836016354	1	yes	ENSMUSG00000029673	5	-	131457839	131477023	1282	annot_exons	novel
novel_circ_002743	2	9	3.56630480092503	17.9668926073518	2.33283899884271	0.0252808699278877	1	yes	ENSMUSG00000032841	2	-	101741287	101772408	559	annot_exons	novel
novel_circ_002759	10.3333333333333	1	17.5051766718493	1.86651087522561	-3.22936580266919	0.00157780803859341	1	yes	ENSMUSG00000024498	18	+	42519368	42538056	1566	annot_exons	novel
novel_circ_002794	23.3333333333333	45.3333333333333	39.9830979745714	85.3797221129981	1.09450320756513	0.00687778880590497	1	yes	ENSMUSG00000022607	15	-	73330849	73343359	394	annot_exons	novel
novel_circ_002817	13	29.6666666666667	22.2176584342626	57.7446841428618	1.37798136502122	0.0124853942400445	1	yes	ENSMUSG00000010803	11	-	42147090	42155029	448	annot_exons	novel
novel_circ_002823	12	3.66666666666667	20.4698341081896	6.92314894243887	-1.5639991192204	0.0350868780111693	1	yes	ENSMUSG00000022829	16	-	37121799	37156844	1143	annot_exons	novel
novel_circ_002834	3	8.33333333333333	5.07094091629087	15.8713602266599	1.64610040692467	0.027833061870863	1	yes	ENSMUSG00000020152	11	-	20077188	20080798	1770	annot_exons	novel
novel_circ_002841	0	4.33333333333333	0.001	7.7997840441284	12.9292184646911	0.0428056091718084	1	yes	ENSMUSG00000051786	15	-	89116045	89120673	375	annot_exons	novel
novel_circ_002867	2	7.33333333333333	3.26953509919121	14.3282178171429	2.13170175827597	0.0489100719443916	1	yes	ENSMUSG00000021301	13	-	14278278	14280521	203	annot_exons	novel
novel_circ_002938	1.33333333333333	6.33333333333333	2.25348957193264	12.4236354584269	2.46285472397613	0.0460325980623628	1	yes	ENSMUSG00000047126	11	-	86725071	86726452	399	annot_exons	novel
novel_circ_002979	1.33333333333333	10.6666666666667	2.25348957193264	20.5499207345616	3.18890015005278	0.000372313962129739	1	yes	ENSMUSG00000054423	14	-	12505784	12528581	685	annot_exons	novel
novel_circ_002984	0	6	0.001	10.703047870749	13.3857340660707	0.00798591058736318	1	yes	ENSMUSG00000029406	5	-	124152544	124154360	1817	exon_intron	novel
novel_circ_003060	5	0	8.52772521739302	0.001	-13.0579452366087	0.0199788262828324	1	yes	ENSMUSG00000016150	X	-	42642576	42684103	916	annot_exons	novel
novel_circ_003125	12.3333333333333	2	20.3637065339443	3.69025111751439	-2.46420928131081	0.00697814625437876	1	yes	ENSMUSG00000034297	11	-	86319348	86320031	684	one_exon	novel
novel_circ_003136	4	0	6.79933306684194	0.001	-12.7311775268563	0.0316150192101897	1	yes	ENSMUSG00000033444	10	+	75245079	75263370	2348	annot_exons	novel
novel_circ_003146	10.6666666666667	3.33333333333333	18.1786589440978	6.38182076712413	-1.51020577822086	0.0419332118199343	1	yes	ENSMUSG00000038807	11	-	74435701	74441785	431	annot_exons	novel
novel_circ_003195	0	3.33333333333333	0.001	6.42145863376328	12.6486853272862	0.0322913750287133	1	yes	ENSMUSG00000012609	12	+	85876491	85892210	1676	annot_exons	novel
novel_circ_003366	14.3333333333333	4.66666666666667	24.6389650325842	8.7453228015788	-1.4943581144013	0.0267043765883652	1	yes	ENSMUSG00000024759	19	+	7485100	7530675	11034	exon_intron	novel
novel_circ_003370	10.6666666666667	1.33333333333333	18.4047724970527	2.48868116696749	-2.88662659763733	0.00986069817258262	1	yes	ENSMUSG00000020694	11	+	105240361	105260352	1374	annot_exons	novel
novel_circ_003476	3.66666666666667	0	6.27305688657551	0.001	-12.6149529303026	0.0466443875330307	1	yes	ENSMUSG00000038578	4	-	59379599	59424150	954	annot_exons	novel
novel_circ_003498	6.66666666666667	0.666666666666667	11.3828621539104	1.40602481633801	-3.01716939714783	0.0469949370650588	1	yes	ENSMUSG00000115016	14	+	123169633	123190215	15899	exon_intron	novel
novel_circ_003500	20	38.3333333333333	34.3811658424747	73.9815908636427	1.10554785732304	0.0456177749791539	1	yes	ENSMUSG00000029312	5	-	103885907	103886287	381	one_exon	novel
novel_circ_003578	6.66666666666667	0.666666666666667	11.6772743378745	1.24434058348374	-3.23025024655461	0.0244290251916108	1	yes	ENSMUSG00000041997	2	-	70742054	70750524	620	annot_exons	novel
novel_circ_003583	8	1.33333333333333	13.7835578178251	2.48868116696749	-2.469495006251	0.029629426248958	1	yes	ENSMUSG00000044221	5	-	88672605	88673849	313	annot_exons	novel
novel_circ_003624	2.66666666666667	7.66666666666667	4.41453330179468	14.6270196431762	1.72830300891518	0.0406328942144034	1	yes	ENSMUSG00000030104	6	+	108844827	108846846	359	annot_exons	novel
novel_circ_003644	1.66666666666667	7	2.96583619522514	13.6267717921227	2.19993300119107	0.0422233255491253	1	yes	ENSMUSG00000059834	3	-	41717729	41734235	392	annot_exons	novel
novel_circ_003668	5	0	8.5618745328976	0.001	-13.063710978864	0.0348582787699116	1	yes	ENSMUSG00000020590	12	+	35078900	35107556	1585	annot_exons	novel
novel_circ_003741	0	4.33333333333333	0.001	7.87905977740668	12.9438077651808	0.0223958907001592	1	yes	ENSMUSG00000036104	1	+	127934417	127939148	786	annot_exons	novel
novel_circ_003800	4.33333333333333	0	7.60294677332018	0.001	-12.8923429757557	0.0226129129009263	1	yes	ENSMUSG00000051586	6	-	121021183	121036573	1748	annot_exons	novel
novel_circ_003851	1	8.33333333333333	1.65302096623275	16.2771371919445	3.29967005362149	0.00305899337402479	1	yes	ENSMUSG00000019854	10	+	18092845	18104275	980	annot_exons	mm9_circ_017446
novel_circ_003860	10.6666666666667	1.66666666666667	18.1044665186643	3.10928507556051	-2.54169086408059	0.00169905205033016	1	yes	ENSMUSG00000053799	19	+	37576936	37609105	1495	annot_exons	novel
novel_circ_003874	20.3333333333333	39	34.2020246016809	76.1626645102082	1.15500222293224	0.043489580389938	1	yes	ENSMUSG00000042581	1	+	129613110	129629046	419	annot_exons	novel
novel_circ_003938	5	0	8.5447998751453	0.001	-13.0608309880888	0.00806881942580034	1	yes	ENSMUSG00000032410	9	+	96017751	96024220	459	annot_exons	novel
novel_circ_004048	0	3.66666666666667	0.001	6.59508132728381	12.6871747348509	0.0479827208698326	1	yes	ENSMUSG00000040548	11	-	106529262	106534017	247	annot_exons	novel
novel_circ_004150	11.6666666666667	3	20.240327629657	5.51555774295202	-1.8756539569087	0.0129882764821455	1	yes	ENSMUSG00000000127	17	+	63907281	63991716	1917	annot_exons	novel
novel_circ_004151	0.333333333333333	7	0.58221518906274	12.8167842447025	4.46033804467497	0.00852779940218531	1	yes	ENSMUSG00000020898	11	+	69027254	69028064	612	annot_exons	novel
novel_circ_004198	0.666666666666667	6	1.05255236053287	11.3132797018246	3.42605331610655	0.0208304412937242	1	yes	ENSMUSG00000028053	3	+	89051989	89053171	369	annot_exons	novel
novel_circ_004289	0.666666666666667	6	1.20093721139978	11.6382145506819	3.27663711785137	0.0275669819794181	1	yes	ENSMUSG00000027309	2	-	130730789	130739469	715	annot_exons	novel
novel_circ_004316	0	4.33333333333333	0.001	8.57170010805828	13.0653656610198	0.0142504496347715	1	yes	ENSMUSG00000058248	1	+	192224845	192242047	365	exon_intron	novel
novel_circ_004390	3.33333333333333	15	5.560710263283	29.2817386923253	2.39666014692295	0.00128595304497567	1	yes	ENSMUSG00000062151	9	-	73693205	73749701	1040	annot_exons	novel
novel_circ_004454	5.66666666666667	0.333333333333333	9.72630491102307	0.62217029174187	-3.96651040568715	0.02282807685377	1	yes	ENSMUSG00000029822	6	-	50427245	50428420	1176	exon_intron	novel
novel_circ_004462	2.66666666666667	9.33333333333333	4.5823503281836	18.1040102005309	1.98214963822127	0.0182716990599858	1	yes	ENSMUSG00000040560	18	+	63720218	63724199	358	annot_exons	novel
novel_circ_004602	7	0.333333333333333	12.0928512594332	0.580966041953883	-4.37955679481066	0.00358023750091571	1	yes	ENSMUSG00000022311	15	-	47820352	47838602	312	annot_exons	novel
novel_circ_004617	27.6666666666667	11	46.9548197522648	20.1545158467945	-1.22017012612746	0.0297742336928618	1	yes	ENSMUSG00000027834	3	+	75613080	75623956	997	annot_exons	mm9_circ_018111
novel_circ_004622	9.33333333333333	1.66666666666667	15.7414564469088	2.90483020976941	-2.43804328526742	0.0446775032907177	1	yes	ENSMUSG00000032393	9	+	65053045	65055951	630	annot_exons	novel
novel_circ_004652	15	4	25.8410810028688	8.03037193274354	-1.68612770924745	0.0298090015539271	1	yes	ENSMUSG00000058230	7	-	16549063	16565329	4017	annot_exons	novel
novel_circ_004825	4.33333333333333	0	7.083599795286	0.001	-12.7902669905879	0.0347316022749877	1	yes	ENSMUSG00000034591	10	-	83251126	83283869	4166	exon_intron	novel
novel_circ_004953	9.33333333333333	0.333333333333333	16.092986398554	0.62217029174187	-4.69297875497242	0.000238632737554129	1	yes	ENSMUSG00000020070	10	+	63004614	63016532	2986	annot_exons	novel
novel_circ_005167	0.333333333333333	4.66666666666667	0.526276180266433	8.86893555094278	4.07486895900812	0.0229323436906399	1	yes	ENSMUSG00000018322	2	-	164058666	164065044	471	annot_exons	novel
novel_circ_005186	5.66666666666667	0	9.70805149438591	0.001	-13.244966045654	0.00499455731651779	1	yes	ENSMUSG00000033237	15	+	96361574	96363762	793	annot_exons	novel
novel_circ_005242	2.33333333333333	8.66666666666667	3.9259427136874	16.5331683850409	2.07425219981964	0.00850056511252246	1	yes	ENSMUSG00000028176	3	-	158303337	158353467	400	annot_exons	novel
novel_circ_005321	13	4	22.0680948245109	7.62616135060788	-1.5329331243821	0.0248043513039806	1	yes	ENSMUSG00000032504	9	-	113671757	113680175	902	annot_exons	novel
novel_circ_005374	15.3333333333333	5.33333333333333	25.8650848628534	9.94845913527457	-1.37846092841082	0.0384536773322838	1	yes	ENSMUSG00000022973	16	-	90950351	90969374	1848	annot_exons	novel
novel_circ_005432	4.33333333333333	0	7.51050093124958	0.001	-12.874693419689	0.0162666946986654	1	yes	ENSMUSG00000034949	10	+	81241995	81249796	1690	annot_exons	mm9_circ_000424
novel_circ_005465	0.333333333333333	8.66666666666667	0.600468605699887	16.6536483681072	4.79360563804326	0.000343100704998903	1	yes	ENSMUSG00000039901	19	-	45965164	45978712	680	annot_exons	novel
novel_circ_005501	5.66666666666667	0	9.98892529725231	0.001	-13.2861137522965	0.0191839815450398	1	yes	ENSMUSG00000040430	11	-	107332412	107337560	5149	exon_intron	novel
novel_circ_005504	0.333333333333333	7.66666666666667	0.526276180266433	15.153276591527	4.847665872381	0.00296282240810115	1	yes	ENSMUSG00000042708	1	+	153435918	153437630	325	annot_exons	novel
novel_circ_005527	1	5.66666666666667	1.76489898382536	11.0191770252378	2.64235896272964	0.0424753523216604	1	yes	ENSMUSG00000028532	4	+	100864982	100918148	319	annot_exons	novel
novel_circ_005574	8.33333333333333	0.666666666666667	14.0313177129948	1.24434058348374	-3.49519718317675	0.00337055963149755	1	yes	ENSMUSG00000070808	7	-	15975083	15979986	1336	annot_exons	novel
novel_circ_005623	2	9	3.30604193246551	16.7876331949886	2.34422191779964	0.00838131692663468	1	yes	ENSMUSG00000040929	19	-	27815485	27830792	424	annot_exons	novel
novel_circ_005713	6	23	10.031182573874	42.6590288842285	2.0883594287029	0.000752827560322947	1	yes	ENSMUSG00000038831	2	-	33260478	33336620	553	annot_exons	novel
novel_circ_005757	0	4.33333333333333	0.001	8.2879695089889	13.0168029800959	0.0110034167435847	1	yes	ENSMUSG00000028343	4	-	48236873	48243549	751	annot_exons	novel
novel_circ_005802	4	12	6.61326262381587	22.7898100196523	1.78495479838445	0.0167927906379412	1	yes	ENSMUSG00000026743	2	+	18071125	18082725	295	annot_exons	novel
novel_circ_005844	8.33333333333333	1.33333333333333	14.8097488006037	2.56795690024577	-2.52785427613684	0.0404373535184581	1	yes	ENSMUSG00000027305	2	-	119658274	119660659	844	annot_exons	novel
novel_circ_006024	14	3.33333333333333	24.1468381678224	6.25977440090901	-1.94765172302886	0.0083508489559149	1	yes	ENSMUSG00000074785	10	-	94841465	94852728	913	annot_exons	novel
novel_circ_006042	25.6666666666667	8.66666666666667	43.238951341588	15.9657071869022	-1.43735507711744	0.0140175373837789	1	yes	ENSMUSG00000003721	1	-	121304476	121312325	1864	annot_exons	novel
novel_circ_006043	5.66666666666667	0	9.3942071348998	0.001	-13.1975556889027	0.0214000921714664	1	yes	ENSMUSG00000040586	X	-	166400920	166415095	1700	annot_exons	novel
novel_circ_006185	4	0	6.63151604045302	0.001	-12.6951230093011	0.0339334029510086	1	yes	ENSMUSG00000041817	13	+	97091818	97122892	1458	annot_exons	novel
novel_circ_006189	17	3.33333333333333	29.3855961105021	6.17736590133303	-2.25004547196784	0.00124697914729293	1	yes	ENSMUSG00000049606	5	-	106634831	106666845	3693	annot_exons	novel
novel_circ_006276	43.3333333333333	16.6666666666667	73.677099812623	30.6917729397671	-1.26336428616562	0.0470964525461333	1	yes	ENSMUSG00000058690	14	-	36918434	36941264	2263	annot_exons	novel
novel_circ_006281	0	4.66666666666667	0.001	8.62171005221485	13.0737583302143	0.0365323591126671	1	yes	ENSMUSG00000053580	11	+	105834949	105857628	648	annot_exons	novel
novel_circ_006406	9.66666666666667	1.33333333333333	16.3395675348389	2.40627266739151	-2.76349776342426	0.0042953949384938	1	yes	ENSMUSG00000043183	13	+	54523970	54529223	3006	annot_exons	novel
novel_circ_006416	2.66666666666667	10.3333333333333	4.54466473602444	19.8025713103069	2.12344199795966	0.00542868472632535	1	yes	ENSMUSG00000042446	4	-	126882215	126893466	769	annot_exons	novel
novel_circ_006451	3.66666666666667	0	6.38375614528326	0.001	-12.6401898274019	0.0362422395140913	1	yes	ENSMUSG00000019951	10	+	89755421	89776030	428	annot_exons	novel
novel_circ_006534	6	13	10.2914454423335	24.6182494113876	1.25828255209255	0.0324794276540956	1	yes	ENSMUSG00000016150	X	-	42642576	42664278	648	annot_exons	novel
novel_circ_006594	0	4.33333333333333	0.001	7.67617129476445	12.9061711904828	0.0498284924167442	1	yes	ENSMUSG00000021109	12	+	73926557	73937800	1593	annot_exons	novel
novel_circ_006673	7	1	11.907959575292	1.86651087522561	-2.67351040944749	0.0342343813508005	1	yes	ENSMUSG00000003226	10	+	58457592	58465809	1420	annot_exons	novel
novel_circ_006710	1.33333333333333	7.33333333333333	2.25348957193264	13.8019608687921	2.61464056869837	0.0131156220377905	1	yes	ENSMUSG00000029121	5	+	37265232	37268867	274	annot_exons	novel
novel_circ_006737	4.33333333333333	0	7.26967023831207	0.001	-12.8276742077696	0.0219614137995797	1	yes	ENSMUSG00000026037	1	-	58464143	58481153	1281	annot_exons	novel
novel_circ_006781	1	7.33333333333333	1.74664556718821	14.0032829682855	3.00310630772568	0.0191495325122707	1	yes	ENSMUSG00000031644	8	+	61086399	61105639	946	annot_exons	novel
novel_circ_006814	0.333333333333333	6.66666666666667	0.600468605699887	12.5560539021595	4.38615049772008	0.00585665154351022	1	yes	ENSMUSG00000061455	4	+	48158811	48167256	390	annot_exons	novel
novel_circ_006868	22.6666666666667	52.3333333333333	39.0971838815426	99.1395049533779	1.34239535896432	0.00248033536062857	1	yes	ENSMUSG00000004771	9	-	64716806	64728429	800	annot_exons	novel
novel_circ_006871	7	0.333333333333333	11.9809732418406	0.62217029174187	-4.26729178738295	0.00313616797542593	1	yes	ENSMUSG00000055567	1	+	66549728	66555099	586	annot_exons	novel
novel_circ_006940	4	10.3333333333333	6.83583990011624	19.482335610896	1.5109761294906	0.0286019387342413	1	yes	ENSMUSG00000052512	7	+	49556910	49558896	350	annot_exons	novel
novel_circ_006980	2	7	3.28778851582836	13.2621990766262	2.01213060931976	0.028101470251728	1	yes	ENSMUSG00000040506	2	+	91885601	91886978	344	annot_exons	novel
novel_circ_007152	9	1.33333333333333	15.6615135781279	2.48868116696749	-2.65377032705156	0.0356839814395282	1	yes	ENSMUSG00000031309	X	+	159336695	159338042	382	annot_exons	novel
novel_circ_007157	0	5	0.001	9.28508459374469	13.1806993388637	0.00928465802040199	1	yes	ENSMUSG00000041236	13	+	18782647	18794392	204	annot_exons	novel
novel_circ_007180	4.66666666666667	0	8.24110097117923	0.001	-13.0086213720168	0.0202157474366814	1	yes	ENSMUSG00000029086	5	-	44020808	44037641	817	annot_exons	novel
novel_circ_007363	17.3333333333333	2.66666666666667	29.3607335149995	5.05663806721326	-2.53763758601683	0.0110435379532695	1	yes	ENSMUSG00000055319	7	+	128767567	128772362	294	annot_exons	novel
novel_circ_007485	27	50.3333333333333	46.3633178432001	97.6304245962473	1.0743469933952	0.022164332535449	1	yes	ENSMUSG00000037148	8	-	77344640	77351672	325	annot_exons	novel
novel_circ_007500	6	0.666666666666667	10.5140227186339	1.32518269991087	-2.98805157782256	0.0279314037887912	1	yes	ENSMUSG00000037210	5	+	34410581	34466447	4156	annot_exons	novel
novel_circ_007523	5.33333333333333	0.333333333333333	9.3666669982607	0.62217029174187	-3.91215436187901	0.0439394081604855	1	yes	ENSMUSG00000035161	14	-	62705853	62714418	773	annot_exons	novel
novel_circ_007570	15.3333333333333	4.66666666666667	25.8273992706942	8.50436283544624	-1.6026273210585	0.0443934972266139	1	yes	ENSMUSG00000005698	8	+	105663754	105670351	1216	annot_exons	novel
novel_circ_007577	8.33333333333333	1.66666666666667	14.1797025638618	3.06964720892137	-2.20768250772163	0.0243557167698947	1	yes	ENSMUSG00000035992	11	+	54490803	54510079	2525	annot_exons	novel
novel_circ_007696	9.66666666666667	2.33333333333333	16.2483004516532	4.5977183914745	-1.82129881290668	0.0484986153001968	1	yes	ENSMUSG00000024073	17	+	74546237	74573631	1152	annot_exons	novel
novel_circ_007802	4.66666666666667	0	7.88721350176427	0.001	-12.9452999806887	0.0439321855970631	1	yes	ENSMUSG00000067851	1	-	10172834	10204909	2483	annot_exons	novel
novel_circ_007813	4	0	7.07667059305375	0.001	-12.78885505053	0.0382726101139569	1	yes	ENSMUSG00000041794	9	+	120432353	120467564	1508	annot_exons	novel
novel_circ_007858	3.66666666666667	0	6.40200956192041	0.001	-12.6443091163292	0.038968102989365	1	yes	ENSMUSG00000061859	4	+	98456130	98497024	904	annot_exons	novel
novel_circ_007932	4.33333333333333	12.6666666666667	7.28792365494921	24.9312457995787	1.77437522394753	0.0176245075147707	1	yes	ENSMUSG00000063873	2	+	145512754	145518947	264	annot_exons	novel
novel_circ_007959	24	7.33333333333333	41.1451708349272	14.0856914678615	-1.54649272551524	0.00306945774472971	1	yes	ENSMUSG00000020102	10	-	125228218	125233585	1029	annot_exons	novel
novel_circ_008029	0	5.33333333333333	0.001	10.2749603672808	13.3268452086839	0.00297629471903551	1	yes	ENSMUSG00000026255	1	+	87289468	87297763	283	annot_exons	novel
novel_circ_008248	7.33333333333333	0.666666666666667	12.802840364956	1.20313633369575	-3.41159187756664	0.0183432736524049	1	yes	ENSMUSG00000053965	3	+	122747889	122760967	679	annot_exons	mm9_circ_007906
novel_circ_008272	5	11.6666666666667	8.50829304187099	22.0899303777809	1.37644724322689	0.0270449274422756	1	yes	ENSMUSG00000028397	4	+	74298441	74315649	486	annot_exons	novel
novel_circ_008329	6	0	9.62135609566271	0.001	-13.232024535685	0.0304501286316412	1	yes	ENSMUSG00000092083	1	+	15709485	15714225	4741	one_exon	novel
novel_circ_008394	3.66666666666667	12.3333333333333	6.43851639519471	22.6004263808251	1.8115497942801	0.0369029689054848	1	yes	ENSMUSG00000026249	1	-	79816728	79821557	509	annot_exons	novel
novel_circ_008397	6	0.333333333333333	9.99349698171484	0.62217029174187	-4.00560818867257	0.0132715492503489	1	yes	ENSMUSG00000054693	9	+	70718658	70748266	809	annot_exons	novel
novel_circ_008426	10.3333333333333	2.33333333333333	17.7471861236716	4.14917079325315	-2.09669534904998	0.0171594034176547	1	yes	ENSMUSG00000020841	11	-	76801640	76813652	1236	annot_exons	novel
novel_circ_008450	5.66666666666667	0.333333333333333	9.85879386302255	0.580966041953883	-4.0848854120727	0.0274590429775408	1	yes	ENSMUSG00000034075	2	-	84710318	84711472	1155	one_exon	novel
novel_circ_008516	23.6666666666667	8.66666666666667	40.243217491954	16.4523262686138	-1.29045406735595	0.0410497014534662	1	yes	ENSMUSG00000053641	9	+	64896334	64897430	1097	one_exon	novel
novel_circ_008529	0.333333333333333	4.33333333333333	0.600468605699887	8.12315250983693	3.75787900622603	0.0411224529263051	1	yes	ENSMUSG00000038014	13	-	48949057	48949303	247	one_exon	novel
novel_circ_008617	4.33333333333333	0	7.45574068133813	0.001	-12.8641359670452	0.0223300356734387	1	yes	ENSMUSG00000071252	13	+	77259841	77334363	2474	annot_exons	novel
novel_circ_008634	7	1	12.2412361103001	1.78410237564963	-2.77847893988076	0.0274139379809682	1	yes	ENSMUSG00000026812	2	+	28670869	28672504	736	annot_exons	novel
novel_circ_008650	36.3333333333333	14.3333333333333	61.621934145349	28.2434193577815	-1.12552920282895	0.0334811275738345	1	yes	ENSMUSG00000021958	14	+	63864216	63878364	628	exon_intron	novel
novel_circ_008677	9.66666666666667	19	16.378431885883	36.4181481949238	1.15286032924936	0.031448388362696	1	yes	ENSMUSG00000038115	6	+	125980095	125992964	417	annot_exons	novel
novel_circ_008683	24.6666666666667	10.6666666666667	42.2365875465041	19.9412552866348	-1.08273704948696	0.0369217194531716	1	yes	ENSMUSG00000045519	9	-	20347304	20354249	2594	annot_exons	novel
novel_circ_008713	15	5	25.132127305154	9.49110584268464	-1.40488469738185	0.0310878405517441	1	yes	ENSMUSG00000036273	15	+	91764632	91775042	862	annot_exons	novel
novel_circ_008836	10.6666666666667	2.33333333333333	18.0120206765937	4.35362565904425	-2.04867076923422	0.00675538129972761	1	yes	ENSMUSG00000022498	16	-	11116795	11122767	228	annot_exons	novel
novel_circ_009094	0.666666666666667	6.33333333333333	1.20093721139978	12.545681824642	3.38495824983628	0.0165716379435531	1	yes	ENSMUSG00000056755	6	+	111246180	111254132	336	annot_exons	novel
novel_circ_009099	6	0.333333333333333	10.2366851924221	0.62217029174187	-4.04029530358068	0.019362241519123	1	yes	ENSMUSG00000031963	9	+	23373833	23406831	1069	annot_exons	novel
novel_circ_009118	5	0	8.74794497592364	0.001	-13.0947284306069	0.0137302574388488	1	yes	ENSMUSG00000030101	6	-	108173356	108176161	249	annot_exons	novel
novel_circ_009258	7.33333333333333	0.666666666666667	13.0642819923003	1.24434058348374	-3.39217451797617	0.0431155038064601	1	yes	ENSMUSG00000000276	11	-	89042162	89052546	828	annot_exons	novel
novel_circ_009370	4	0	6.68745504924933	0.001	-12.7072415738007	0.031097846132707	1	yes	ENSMUSG00000054823	8	+	25648441	25663256	906	annot_exons	novel
novel_circ_009456	4	0	6.57557703165672	0.001	-12.6829017865472	0.039654626243973	1	yes	ENSMUSG00000034724	5	-	96079933	96083097	431	annot_exons	novel
novel_circ_009534	6.66666666666667	18.3333333333333	11.5277107281227	34.6871885297284	1.58929687321417	0.0124834945773557	1	yes	ENSMUSG00000042523	12	+	84124475	84135693	522	annot_exons	novel
novel_circ_009701	22.3333333333333	8.66666666666667	38.1757983630475	16.6552147512561	-1.19668437199021	0.0431424429270941	1	yes	ENSMUSG00000022790	16	+	39007134	39023380	802	annot_exons	novel
novel_circ_009709	0.333333333333333	6	0.600468605699887	10.9502733694769	4.18873425691474	0.0167082466114391	1	yes	ENSMUSG00000069601	10	+	69850106	69874888	797	annot_exons	novel
novel_circ_009724	3.33333333333333	11.3333333333333	5.52302467112385	21.263305220248	1.94483539335596	0.00642567036108377	1	yes	ENSMUSG00000053774	16	+	32352799	32372540	542	annot_exons	novel
novel_circ_009831	0.666666666666667	5	1.10849136932917	9.81604069154203	3.14654369209861	0.0440470035734264	1	yes	ENSMUSG00000024064	17	-	73509526	73522721	324	annot_exons	novel
novel_circ_009877	6.66666666666667	0.333333333333333	11.3074909695921	0.703012408169003	-4.00758488048691	0.0075589198037568	1	yes	ENSMUSG00000032263	9	+	83981279	84012619	8105	exon_intron	novel
novel_circ_009966	54.3333333333333	23.3333333333333	92.6411190465619	43.5346902072937	-1.08948722311834	0.0232403903676622	1	yes	ENSMUSG00000024758	19	-	7456300	7458423	2124	one_exon	novel
novel_circ_010009	0	5.66666666666667	0.001	10.2029239452222	13.3166950373116	0.00855493038497997	1	yes	ENSMUSG00000028149	3	-	139015546	139021935	296	annot_exons	novel
novel_circ_010037	6.33333333333333	0.666666666666667	10.6681580128482	1.40602481633801	-2.92361713551487	0.0244029969895276	1	yes	ENSMUSG00000049493	9	-	95761313	95765805	373	annot_exons	novel
novel_circ_010083	6.33333333333333	0.666666666666667	10.4078951443887	1.28397845012289	-3.01898543858285	0.0329851376722265	1	yes	ENSMUSG00000032293	9	+	54886490	54906716	1844	annot_exons	novel
novel_circ_010124	7.33333333333333	1.33333333333333	12.7310054572922	2.4474769171795	-2.37897920498503	0.036524156266523	1	yes	ENSMUSG00000052748	1	-	151388620	151394772	452	annot_exons	novel
novel_circ_010218	4.66666666666667	0	7.55393696675613	0.001	-12.883013030033	0.0326836363258774	1	yes	ENSMUSG00000040325	9	+	106829061	106839133	1133	annot_exons	novel
novel_circ_010228	0.666666666666667	5.66666666666667	1.16443037812548	10.9795391585986	3.23712121396006	0.0354505452911048	1	yes	ENSMUSG00000031902	8	+	106083811	106104151	860	annot_exons	novel
novel_circ_010242	15.3333333333333	36.3333333333333	26.4792352007279	69.6524347304554	1.39531233031412	0.00952902446916474	1	yes	ENSMUSG00000021699	13	+	108653444	108654265	822	exon_intron	novel
novel_circ_010276	5.33333333333333	0.333333333333333	9.07225481429657	0.580966041953883	-3.96493541788408	0.0305168180811369	1	yes	ENSMUSG00000042719	5	+	121425971	121426826	281	annot_exons	novel
novel_circ_010313	21.6666666666667	9.33333333333333	37.2180493623549	17.4906456031576	-1.08941890214453	0.0420605024761144	1	yes	ENSMUSG00000026718	2	+	14102401	14117535	404	annot_exons	novel
novel_circ_010330	20.3333333333333	8	34.3139026192735	15.0478678354247	-1.18923413418166	0.0390191687902551	1	yes	ENSMUSG00000011751	7	-	27391433	27394304	411	annot_exons	novel
novel_circ_010332	1	6.66666666666667	1.80140581709966	12.9237593839537	2.84283066527864	0.024504429296552	1	yes	ENSMUSG00000055024	15	+	81631614	81639047	613	annot_exons	novel
novel_circ_010522	13.3333333333333	24.6666666666667	22.7050702634851	46.4213164238014	1.03177293410349	0.0220720265365832	1	yes	ENSMUSG00000033671	1	-	155909204	155911998	515	annot_exons	novel
novel_circ_010592	11	3.33333333333333	18.8533199752311	6.50386713333926	-1.53544890704074	0.0458228730333218	1	yes	ENSMUSG00000029207	5	-	66391627	66400284	419	annot_exons	novel
novel_circ_010648	7.66666666666667	20.6666666666667	12.9410797603028	38.595399356849	1.57647088982967	0.00282608090743276	1	yes	ENSMUSG00000022829	16	-	37156752	37188720	383	annot_exons	novel
novel_circ_010680	2.33333333333333	8	4.09258098119146	15.2491899349181	1.89764973693422	0.031001091866112	1	yes	ENSMUSG00000061751	16	-	34027938	34028825	358	annot_exons	novel
novel_circ_010921	2.66666666666667	9.33333333333333	4.48990448611299	17.4082371035816	1.95501345171624	0.0310784958631882	1	yes	ENSMUSG00000022020	14	-	79350689	79351501	271	annot_exons	novel
novel_circ_010961	7.66666666666667	28	13.2001638698775	53.3674656227667	2.01540466090334	0.000277333189263631	1	yes	ENSMUSG00000019841	10	+	39846142	39852073	830	annot_exons	novel
novel_circ_011120	0.666666666666667	6.66666666666667	1.18268379476263	13.0838772336591	3.46765381989015	0.0324878201728596	1	yes	ENSMUSG00000029554	5	-	140088185	140088837	653	exon_intron	novel
novel_circ_011217	0	4	0.001	8.03037193274354	12.971251093463	0.0253639887352081	1	yes	ENSMUSG00000005501	1	-	87985902	87990157	502	annot_exons	novel
novel_circ_011283	1.66666666666667	7.66666666666667	2.92932936195084	14.0579920618885	2.26274822714232	0.0450064131813534	1	yes	ENSMUSG00000037624	1	-	189209825	189258898	1220	annot_exons	novel
novel_circ_011294	7.66666666666667	1	13.4981123304962	1.86494449207677	-2.85555306883985	0.0231552335066051	1	yes	ENSMUSG00000086020	11	+	56066057	56077198	6589	exon_intron	novel
novel_circ_011355	0	6.66666666666667	0.001	13.5751954648173	13.7286853506246	0.0065500112110241	1	yes	ENSMUSG00000043535	2	+	29126874	29130390	401	annot_exons	novel
novel_circ_011384	19.3333333333333	6.33333333333333	32.9988732235883	11.9338836104176	-1.4673531515225	0.0387771958747292	1	yes	ENSMUSG00000018501	11	-	62349353	62359015	930	annot_exons	novel
novel_circ_011423	8.33333333333333	0.666666666666667	14.6454680508693	1.24434058348374	-3.55700098176628	0.0169333851719902	1	yes	ENSMUSG00000039901	19	-	45846108	45921705	817	annot_exons	novel
novel_circ_011506	4.33333333333333	0	7.6783179576385	0.001	-12.9065745878022	0.0464852432438007	1	yes	ENSMUSG00000022255	15	+	34099484	34123766	850	annot_exons	novel
novel_circ_011517	26.3333333333333	11.6666666666667	44.8473575134294	21.7634291457747	-1.0431170893246	0.026219300573588	1	yes	ENSMUSG00000052812	12	+	4961218	4974279	652	annot_exons	novel
novel_circ_011646	22.3333333333333	45	38.3813009815955	87.2318514796025	1.18445139664225	0.0237734666135197	1	yes	ENSMUSG00000022770	16	+	31805614	31812824	278	annot_exons	novel
novel_circ_011662	6.66666666666667	1	11.475307995981	1.98699085829189	-2.52987573573923	0.0466092970161547	1	yes	ENSMUSG00000038578	4	-	59411270	59428064	603	annot_exons	novel
novel_circ_011737	12.6666666666667	3.33333333333333	21.4858796354481	6.05375315196907	-1.82748708839476	0.0243329225449496	1	yes	ENSMUSG00000023868	17	+	8942872	8953923	889	annot_exons	novel
novel_circ_011738	10	1	17.0895997502906	1.94735299165275	-3.13353228205568	0.000690615413543949	1	yes	ENSMUSG00000040560	18	+	63794225	63796281	243	annot_exons	novel
novel_circ_011974	5.66666666666667	0	10.0436855471637	0.001	-13.2940011453455	0.0170223250032727	1	yes	ENSMUSG00000037788	6	-	57762435	57791194	1433	exon_intron	novel
novel_circ_012004	9	1.33333333333333	15.5496355605353	2.81204963267602	-2.46718680474673	0.0437028945607571	1	yes	ENSMUSG00000029439	5	+	129549454	129560805	864	annot_exons	novel
novel_circ_012200	6.66666666666667	0	11.082556175522	0.001	-13.4360030548378	0.00296064849372378	1	yes	ENSMUSG00000048402	1	-	118866572	118890401	495	annot_exons	novel
novel_circ_012239	3	9	4.95906289869826	16.5863110954952	1.74185362799292	0.0470098178405772	1	yes	ENSMUSG00000097039	15	+	62159997	62175926	313	annot_exons	novel
novel_circ_012277	0	4.33333333333333	0.001	8.73495072406139	13.0925838492406	0.0370388510277047	1	yes	ENSMUSG00000049411	18	-	12083992	12106003	1983	exon_intron	novel
novel_circ_012604	10.3333333333333	2.66666666666667	17.2996740533012	4.81254533478301	-1.8458728197651	0.0289939186908222	1	yes	ENSMUSG00000034152	13	-	74189161	74199675	1146	annot_exons	novel
novel_circ_012620	3.33333333333333	12	5.85865872390168	23.1147448685096	1.98017112051189	0.0338043575138846	1	yes	ENSMUSG00000019996	10	+	20158761	20159555	795	intronic	novel
novel_circ_012810	7.66666666666667	1.33333333333333	12.9422585191877	2.65036539982175	-2.28782622061339	0.0293013092332652	1	yes	ENSMUSG00000020640	12	+	4649983	4673607	1793	annot_exons	novel
novel_circ_012887	11	1.33333333333333	18.9640192339389	2.48868116696749	-2.92981144248736	0.0044666581557647	1	yes	ENSMUSG00000030213	6	+	136599650	136605494	452	annot_exons	novel
novel_circ_012905	12.3333333333333	3	21.0349746395	5.43471562652488	-1.95251362594768	0.0132049290921898	1	yes	ENSMUSG00000019820	10	-	12401311	12455564	1635	annot_exons	novel
novel_circ_012909	8.66666666666667	2	14.7242321607653	4.05639021615976	-1.85992405401726	0.0443488366504371	1	yes	ENSMUSG00000039801	15	+	8209962	8213815	517	annot_exons	novel
novel_circ_013172	0	4	0.001	7.95109619946527	12.9569380598402	0.047081564507357	1	yes	ENSMUSG00000013495	5	+	108638237	108639569	391	annot_exons	novel
novel_circ_013179	0.666666666666667	7	1.12674478596632	13.4650875592684	3.57899093218471	0.00399537389804915	1	yes	ENSMUSG00000029386	5	+	124607736	124620225	932	annot_exons	novel
novel_circ_013182	22	6	37.6907440515948	12.1264000155425	-1.63605895671934	0.0214610810314745	1	yes	ENSMUSG00000032413	9	-	96552303	96572021	1070	annot_exons	novel
novel_circ_013198	9.66666666666667	2	16.3201353593169	3.85193535036866	-2.08299762830939	0.0305147548745029	1	yes	ENSMUSG00000032030	9	-	53632273	53642826	625	annot_exons	novel
novel_circ_013225	4.33333333333333	0	7.13953880408231	0.001	-12.8016151675224	0.0315314278338789	1	yes	ENSMUSG00000002489	16	-	89897605	89898578	974	one_exon	novel
novel_circ_013260	5	0	8.75030249369339	0.001	-13.0951171757337	0.017013742480865	1	yes	ENSMUSG00000041891	18	-	65994785	65998720	549	annot_exons	novel
novel_circ_013361	34.3333333333333	13.6666666666667	57.7029206338938	25.9846363610864	-1.15098547322013	0.0128667491014188	1	yes	ENSMUSG00000028136	3	-	94519048	94562000	1350	annot_exons	novel
novel_circ_013375	25.6666666666667	9.66666666666667	43.2183404071811	17.8275189126813	-1.27753773897187	0.0261141293888013	1	yes	ENSMUSG00000027177	2	-	104433168	104435057	907	annot_exons	novel
novel_circ_013438	12	25.6666666666667	20.5075197003487	48.1261430661728	1.23066779284259	0.00712046665060245	1	yes	ENSMUSG00000032479	9	+	110051923	110053522	1600	exon_intron	novel
novel_circ_013460	1.33333333333333	6.33333333333333	2.36536758952525	11.9766542433545	2.34008863025698	0.0340261117762375	1	yes	ENSMUSG00000034235	14	-	20570248	20573901	302	annot_exons	novel
novel_circ_013482	7	0.666666666666667	11.5905789391513	1.40602481633801	-3.04325866616825	0.0250012979766543	1	yes	ENSMUSG00000021557	13	-	59495333	59495649	236	annot_exons	novel
novel_circ_013505	4.33333333333333	15.3333333333333	7.28792365494921	28.7611546720454	1.98054184541643	0.00895193304468544	1	yes	ENSMUSG00000036550	8	-	95770542	95773639	1754	annot_exons	novel
novel_circ_013547	0	6.33333333333333	0.001	12.8690502903506	13.6516179690865	0.00992579112043108	1	yes	ENSMUSG00000025609	6	+	31468131	31474520	435	annot_exons	novel
novel_circ_013605	1.33333333333333	8	2.23523615529549	16.0195396156991	2.84133351986201	0.0176982114747229	1	yes	ENSMUSG00000025790	7	-	74346648	74359919	363	annot_exons	novel
novel_circ_013729	3.66666666666667	10.3333333333333	6.40200956192041	20.0910010588228	1.64995271313606	0.0383939507995936	1	yes	ENSMUSG00000038260	7	-	45326563	45327895	704	annot_exons	novel
novel_circ_014062	0	4.33333333333333	0.001	8.0042389099195	12.9665485140012	0.0232407613228076	1	yes	ENSMUSG00000058997	14	+	78994400	79020686	577	annot_exons	novel
novel_circ_014076	4.66666666666667	0	8.13040171247147	0.001	-12.9891109203908	0.0141738200204175	1	yes	ENSMUSG00000028760	4	+	138082893	138126634	2827	annot_exons	novel
novel_circ_014185	10.6666666666667	3	18.0131994354786	5.72001260874312	-1.65496421768749	0.0477656664554122	1	yes	ENSMUSG00000060530	15	+	44845517	44856590	276	annot_exons	novel
novel_circ_014237	0	5	0.001	9.44676882659897	13.2056052388659	0.0228615251750578	1	yes	ENSMUSG00000023923	17	-	50839615	50874708	13168	exon_intron	novel
novel_circ_014259	5	12.3333333333333	8.50711428298614	24.142692125536	1.50484481819198	0.0475587839257257	1	yes	ENSMUSG00000059439	11	+	85359625	85371163	277	annot_exons	novel
novel_circ_014281	0.666666666666667	5.66666666666667	1.05255236053287	10.5721958101653	3.32831114198156	0.0261676676086497	1	yes	ENSMUSG00000016150	X	-	42825371	42827240	411	annot_exons	novel
novel_circ_014361	6.33333333333333	0	10.7264545394142	0.001	-13.3888856743153	0.0145732927092567	1	yes	ENSMUSG00000087203	2	-	118033832	118037425	1918	annot_exons	novel
novel_circ_014399	2.66666666666667	8.66666666666667	4.48990448611299	16.2510041691204	1.85577220685353	0.0351090897381182	1	yes	ENSMUSG00000015522	3	+	95466773	95476182	596	exon_intron	novel
novel_circ_014416	30.6666666666667	12	51.2243611287702	22.6708964197348	-1.17598864886479	0.0220362069553374	1	yes	ENSMUSG00000036019	10	-	105321396	105370778	1294	annot_exons	novel
novel_circ_014432	11.3333333333333	23.6666666666667	19.5850987740456	44.3154119655921	1.1780521206649	0.0189853501897888	1	yes	ENSMUSG00000020456	11	+	6338558	6339928	393	annot_exons	novel
novel_circ_014433	4	10.3333333333333	7.04016375977946	19.6028155939623	1.47737999397705	0.0428390704531997	1	yes	ENSMUSG00000089872	1	-	190808883	190844602	390	annot_exons	novel
novel_circ_014460	5	0	8.33929725659723	0.001	-13.0257100991307	0.0347840964461717	1	yes	ENSMUSG00000021577	13	-	74326927	74331470	534	annot_exons	novel
novel_circ_014477	4	0	6.83583990011624	0.001	-12.7389028932014	0.0256341887157413	1	yes	ENSMUSG00000052812	12	+	4937387	4945022	685	annot_exons	novel
novel_circ_014528	10.6666666666667	22.3333333333333	17.8088755758154	42.8776783121774	1.26763036079652	0.043209437785639	1	yes	ENSMUSG00000022946	16	+	93801561	93806471	328	annot_exons	novel
novel_circ_014536	19	0	31.841372047695	0.001	-14.9586148826345	1.89951159986944e-07	0.0126801896849285	yes	ENSMUSG00000000560	5	-	71006107	71014636	601	annot_exons	novel
novel_circ_014555	5.33333333333333	14.6666666666667	8.82906660358936	28.4154756681531	1.6863440345831	0.0194805518678935	1	yes	ENSMUSG00000021313	13	-	11851058	11869216	429	annot_exons	novel
novel_circ_014613	23.6666666666667	44.6666666666667	41.1953594003761	84.1463462115562	1.03041879947189	0.0420562869330708	1	yes	ENSMUSG00000040003	5	+	20561154	20569354	442	annot_exons	novel
novel_circ_014856	17	3.33333333333333	28.8138464003262	6.300978650697	-2.19311443415615	0.00580460558496148	1	yes	ENSMUSG00000021870	14	-	26460042	26482966	937	annot_exons	novel
novel_circ_014864	11.6666666666667	25	19.7757409015342	47.4461309145301	1.2625586981888	0.0153524476886103	1	yes	ENSMUSG00000021830	14	-	45205342	45213524	3600	annot_exons	novel
novel_circ_014885	1.66666666666667	7.33333333333333	2.98408961186229	14.5342390660828	2.28409277644501	0.0484685612762175	1	yes	ENSMUSG00000042453	5	-	21942599	21955264	1047	annot_exons	novel
novel_circ_015016	5.66666666666667	0.333333333333333	9.69097683663362	0.580966041953883	-4.06011635033201	0.0159162218345646	1	yes	ENSMUSG00000035517	4	+	45987462	46029807	3046	annot_exons	novel
novel_circ_015189	20.3333333333333	4.33333333333333	35.4303252774299	7.96146827698266	-2.15387828415199	0.00188405457088808	1	yes	ENSMUSG00000046679	6	+	86443727	86465963	1962	annot_exons	novel
novel_circ_015236	5.66666666666667	0.333333333333333	9.70923025327077	0.703012408169003	-3.78773486526795	0.0145185521315005	1	yes	ENSMUSG00000025059	X	-	85730202	85746301	638	annot_exons	novel
novel_circ_015344	1.33333333333333	9.33333333333333	2.30942858072895	17.2481192538762	2.90083122153757	0.00233367286020469	1	yes	ENSMUSG00000040929	19	-	27786614	27793819	363	annot_exons	novel
novel_circ_015480	0	5.33333333333333	0.001	11.2481985307041	13.4574063428647	0.0464947657349204	1	yes	ENSMUSG00000023960	17	+	44080647	44082920	1041	annot_exons	novel
novel_circ_015531	7	0.666666666666667	12.4638133866004	1.32518269991087	-3.23348235847397	0.0369282352109662	1	yes	ENSMUSG00000086938	19	+	5417394	5418251	858	one_exon	novel
novel_circ_015548	1	8.33333333333333	1.63476754959561	15.788951727084	3.27175797366143	0.0023064310579212	1	yes	ENSMUSG00000059890	9	-	44950781	44953172	497	annot_exons	novel
novel_circ_015677	3.66666666666667	9.33333333333333	6.19768570225719	17.6158247356704	1.50707052056903	0.0336205367950157	1	yes	ENSMUSG00000018412	11	-	104378685	104425293	1514	annot_exons	novel
novel_circ_015696	0	3.66666666666667	0.001	6.83917405971406	12.7396063916588	0.0321401239679057	1	yes	ENSMUSG00000024413	18	-	12219178	12223155	406	annot_exons	novel
novel_circ_015761	8.33333333333333	17.3333333333333	14.2721484059324	32.4988755719431	1.1871872812131	0.0260495395404147	1	yes	ENSMUSG00000035765	18	+	75052981	75082507	623	annot_exons	novel
novel_circ_015779	0	8.66666666666667	0.001	17.3019516826731	14.0786471644693	0.00187919768226703	1	yes	ENSMUSG00000032017	9	-	42686748	42688097	1350	exon_intron	novel
novel_circ_015795	4.33333333333333	0	7.73307820754995	0.001	-12.9168270883052	0.0496645692074468	1	yes	ENSMUSG00000000600	5	+	3813051	3822243	714	annot_exons	novel
novel_circ_015826	0.333333333333333	5	0.526276180266433	9.77483644175404	4.21518055886479	0.018975428984853	1	yes	ENSMUSG00000010936	8	+	110653232	110682624	501	annot_exons	novel
novel_circ_016070	0	3.66666666666667	0.001	7.04362892550515	12.7821031913561	0.0216737440232927	1	yes	ENSMUSG00000039318	1	+	185260401	185267279	875	annot_exons	novel
novel_circ_016086	18.6666666666667	5.33333333333333	32.1288550294269	10.0705055014897	-1.67373346562045	0.00383684865520807	1	yes	ENSMUSG00000040972	4	-	140107255	140157573	235	annot_exons	novel
novel_circ_016270	10.3333333333333	0.666666666666667	17.1695426190715	1.32518269991087	-3.69558842820459	0.000713668508713225	1	yes	ENSMUSG00000042616	4	+	126073805	126087769	1095	annot_exons	novel
novel_circ_016327	2	10	3.36198094126181	18.0835501057777	2.42729447970424	0.016278341399165	1	yes	ENSMUSG00000053141	2	-	162135212	162135505	294	one_exon	novel
novel_circ_016363	30.6666666666667	11.3333333333333	51.8385114666447	21.1031873705426	-1.29656337579661	0.00683112142106095	1	yes	ENSMUSG00000033569	1	-	25093765	25094408	644	one_exon	novel
novel_circ_016476	7	0.666666666666667	11.4798796804435	1.24434058348374	-3.20565420242003	0.0311560062379313	1	yes	ENSMUSG00000004364	1	-	80269210	80290242	1797	annot_exons	novel
novel_circ_016484	9.33333333333333	2.66666666666667	15.9251693721651	4.73013683520704	-1.75135489223389	0.0466221150097004	1	yes	ENSMUSG00000055707	8	-	70449686	70455648	3517	exon_intron	novel
novel_circ_016521	24.3333333333333	7.33333333333333	40.1304807388433	13.9620787184975	-1.52318468828847	0.043418585663048	1	yes	ENSMUSG00000041408	14	+	34730549	34731609	213	annot_exons	novel
novel_circ_016572	16	3.66666666666667	27.6630977543754	6.47303496106868	-2.09544851959814	0.0350119769956217	1	yes	ENSMUSG00000043411	4	+	137625160	137635008	783	annot_exons	novel
novel_circ_016631	30	11.6666666666667	51.4890190094024	21.7237912791356	-1.24498887644506	0.0126331165202078	1	yes	ENSMUSG00000022092	14	-	70235140	70256471	766	annot_exons	novel
novel_circ_016653	0.666666666666667	5	1.20093721139978	9.5307437093238	2.98842807127505	0.0410086156321203	1	yes	ENSMUSG00000022885	16	+	23256959	23266738	9780	exon_intron	novel
novel_circ_016681	5.33333333333333	0.666666666666667	9.03456922213743	1.28397845012289	-2.81483482455832	0.0451862090647371	1	yes	ENSMUSG00000038608	1	-	80605791	80648332	624	annot_exons	novel
novel_circ_016801	0.666666666666667	5	1.20093721139978	9.69399432532691	3.01293051338886	0.0472257766962992	1	yes	ENSMUSG00000059890	9	-	44952942	44963432	919	annot_exons	novel
novel_circ_016874	5.66666666666667	0	9.59617347679331	0.001	-13.2282435231445	0.00967908333273512	1	yes	ENSMUSG00000033943	2	+	119902606	119924086	3142	annot_exons	novel
novel_circ_016939	12.3333333333333	1.33333333333333	21.1857170081366	2.48868116696749	-3.08963863709294	0.00574641656525605	1	yes	ENSMUSG00000024483	18	+	36575019	36614817	1959	annot_exons	novel
novel_circ_016958	5.66666666666667	0	9.78460143758909	0.001	-13.2562973704938	0.00775181631805687	1	yes	ENSMUSG00000026309	1	-	91376318	91387341	935	annot_exons	novel
novel_circ_016965	5	0	8.63842447610075	0.001	-13.0765524942979	0.0110866393838091	1	yes	ENSMUSG00000085862	2	+	50433095	50436295	2954	exon_intron	novel
novel_circ_016967	3.66666666666667	0	6.27305688657551	0.001	-12.6149529303026	0.0466392156775723	1	yes	ENSMUSG00000026017	1	+	60143994	60146172	227	annot_exons	novel
novel_circ_016991	0	3.66666666666667	0.001	7.44940589078966	12.8629096561981	0.0416295066644089	1	yes	ENSMUSG00000039601	17	+	43992862	44021124	25251	exon_intron	novel
novel_circ_017120	2	9.33333333333333	3.26953509919121	17.5699213364359	2.42595031603203	0.0189609581328602	1	yes	ENSMUSG00000033769	6	-	84844009	84858508	754	annot_exons	novel
novel_circ_017176	0	4	0.001	7.50254860124391	12.8731650442433	0.0181233828660749	1	yes	ENSMUSG00000113330	12	+	11821291	11876052	6304	exon_intron	novel
novel_circ_017208	17	31.3333333333333	29.1447654175646	61.1742049178331	1.06968665606894	0.0361471046435251	1	yes	ENSMUSG00000019302	11	+	101055026	101055605	290	annot_exons	novel
novel_circ_017255	0	3.66666666666667	0.001	7.20531315835942	12.8148454190446	0.0272955456027959	1	yes	ENSMUSG00000100826	7	-	59667850	59669742	297	annot_exons	novel
novel_circ_017387	0	4	0.001	7.70387070073733	12.9113677743219	0.0480804003867255	1	yes	ENSMUSG00000032119	9	-	44296384	44302587	1398	annot_exons	novel
novel_circ_017399	17.3333333333333	32	29.5774169968756	59.8936432942896	1.01790682623279	0.0299677733095233	1	yes	ENSMUSG00000028053	3	+	89043119	89043643	354	annot_exons	novel
novel_circ_017555	13.6666666666667	3.33333333333333	22.7485062989916	6.13772803469389	-1.88999519299289	0.0118802161254178	1	yes	ENSMUSG00000042446	4	-	126893295	126911284	2328	annot_exons	novel
novel_circ_017658	5	0	8.61899230057876	0.001	-13.0733034894822	0.00865880014193412	1	yes	ENSMUSG00000027353	2	+	132817074	132828125	1463	annot_exons	novel
novel_circ_017760	1	6	1.63476754959561	11.2324375853975	2.78051362921334	0.0292377931527554	1	yes	ENSMUSG00000057315	5	+	102875695	102880882	362	annot_exons	novel
novel_circ_017972	50.3333333333333	11	85.7369805154366	20.1941537134336	-2.08597992166219	5.69083905908963e-05	1	yes	ENSMUSG00000035513	2	-	29247828	29248878	552	exon_intron	novel
novel_circ_018048	5.33333333333333	0.333333333333333	8.97745145445628	0.580966041953883	-3.9497802023026	0.0284627801258013	1	yes	ENSMUSG00000060530	15	+	44881341	44884397	3057	one_exon	novel
novel_circ_018104	6.66666666666667	0	11.4181902282998	0.001	-13.4790463826528	0.00108755318537069	1	yes	ENSMUSG00000021188	12	-	101889705	101899103	1002	annot_exons	novel
novel_circ_018161	12.3333333333333	4.66666666666667	21.1079883060486	8.90857341758193	-1.24452276129466	0.0485068052532515	1	yes	ENSMUSG00000038252	6	-	125183914	125189908	1006	annot_exons	novel
novel_circ_018199	20.3333333333333	7	34.4987943034147	13.6664096587618	-1.33591166388149	0.0411621657618979	1	yes	ENSMUSG00000071359	10	-	22707589	22712091	524	annot_exons	novel
novel_circ_018372	8.33333333333333	21	14.1602703883398	40.962723875944	1.53246283889464	0.007454966992153	1	yes	ENSMUSG00000045039	7	+	25326380	25331136	1326	annot_exons	novel
novel_circ_018427	0	3.33333333333333	0.001	6.46266288355127	12.6579130219203	0.035359094185452	1	yes	ENSMUSG00000003316	8	-	111165557	111169605	349	annot_exons	novel
novel_circ_018434	0	4.66666666666667	0.001	9.10989551707533	13.1532187922721	0.0288247752270591	1	yes	ENSMUSG00000027799	3	-	55805237	55853937	436	annot_exons	novel
novel_circ_018543	4.66666666666667	0	7.90664567728625	0.001	-12.9488500588663	0.013472383580892	1	yes	ENSMUSG00000075318	2	+	65701717	65707360	481	annot_exons	novel
novel_circ_018625	9.33333333333333	1.33333333333333	15.3304512098126	2.40627266739151	-2.67152812315537	0.0164217891225163	1	yes	ENSMUSG00000060771	1	-	37801720	37834337	2728	annot_exons	novel
novel_circ_018711	0	6	0.001	12.1660378821816	13.5705717810922	0.0120028845445374	1	yes	ENSMUSG00000023927	17	-	51767892	51775418	369	annot_exons	novel
novel_circ_018714	5.33333333333333	0	9.53448402464962	0.001	-13.2189391513364	0.0259144638314807	1	yes	ENSMUSG00000051355	11	-	22956153	22956692	362	annot_exons	novel
novel_circ_018823	13	3.33333333333333	22.1605406665815	6.300978650697	-1.81434525372117	0.010472782200271	1	yes	ENSMUSG00000035696	4	-	44149025	44152553	408	annot_exons	novel
novel_circ_018914	11	3.66666666666667	18.6136680411785	6.75989832643576	-1.46128893071081	0.0456094298382406	1	yes	ENSMUSG00000029469	5	-	122567261	122594688	833	annot_exons	novel
novel_circ_018928	2.33333333333333	10.3333333333333	3.9259427136874	19.195472245529	2.28965502704597	0.002444585860602	1	yes	ENSMUSG00000056476	3	+	59068318	59093695	1618	annot_exons	novel
novel_circ_019018	15	5	25.5237003667282	9.41026372625751	-1.43953044212219	0.0212440491131946	1	yes	ENSMUSG00000030231	6	+	140586309	140589755	443	annot_exons	novel
novel_circ_019093	6.33333333333333	18	10.8165428637151	33.6561085064044	1.63762890950065	0.00835008723894699	1	yes	ENSMUSG00000028032	3	+	131599865	131619289	837	annot_exons	novel
novel_circ_019196	6.33333333333333	0.666666666666667	10.9295996401926	1.16193208390776	-3.23364290557515	0.0267569435142339	1	yes	ENSMUSG00000025764	3	+	41581195	41604991	1702	annot_exons	novel
novel_circ_019310	10.6666666666667	2.66666666666667	18.029095334346	4.81254533478301	-1.90545497065748	0.0349672623656787	1	yes	ENSMUSG00000026571	1	-	165350884	165357546	700	annot_exons	novel
novel_circ_019315	0	6.33333333333333	0.001	11.8958121269273	13.5381661474449	0.000757726806505807	1	yes	ENSMUSG00000010517	4	+	109794768	109861963	1135	annot_exons	novel
novel_circ_019376	0.666666666666667	7.33333333333333	1.20093721139978	14.9780875148576	3.64062079456259	0.0393568864697763	1	yes	ENSMUSG00000036054	8	+	70251614	70253690	600	annot_exons	novel
novel_circ_019395	16.3333333333333	2.66666666666667	27.3479312849275	5.62409926535203	-2.28173774217589	0.0258231617463812	1	yes	ENSMUSG00000042323	14	+	31025498	31052321	1695	annot_exons	novel
novel_circ_019421	6.33333333333333	0.333333333333333	10.8347962803522	0.62217029174187	-4.12221870870777	0.00987007616772403	1	yes	ENSMUSG00000022788	16	-	16453992	16474383	675	annot_exons	novel
novel_circ_019597	7.66666666666667	1	12.95933317694	1.86494449207677	-2.79678689011823	0.00947115765268842	1	yes	ENSMUSG00000029004	5	+	23450152	23486400	1836	annot_exons	novel
novel_circ_019714	17	4.33333333333333	28.5889116062561	8.12315250983693	-1.81534406098475	0.00693600186862892	1	yes	ENSMUSG00000029655	5	-	150604177	150643315	11608	exon_intron	novel
novel_circ_019762	0	3.33333333333333	0.001	6.29941226754815	12.6210015167274	0.039252762696537	1	yes	ENSMUSG00000037110	2	-	146387228	146405039	626	annot_exons	novel
novel_circ_019858	19.6666666666667	4.66666666666667	33.818382828934	8.62797558481023	-1.97071367362328	0.0235438757739478	1	yes	ENSMUSG00000020954	12	-	51619814	51661713	1852	annot_exons	novel
novel_circ_019931	4.66666666666667	12	7.87013884401195	22.4252373041557	1.51066225892656	0.0208492785857928	1	yes	ENSMUSG00000025234	9	-	59412425	59426706	323	annot_exons	novel
novel_circ_019942	1.33333333333333	6	2.10510472106573	11.5985766840428	2.46198386745555	0.0468552113636683	1	yes	ENSMUSG00000061313	8	-	25748538	25749847	211	annot_exons	novel
novel_circ_019957	18.6666666666667	3.33333333333333	31.4646594771804	6.05688591826676	-2.37708418605627	0.00779979441684017	1	yes	ENSMUSG00000012609	12	+	85843778	85879475	5449	annot_exons	novel
novel_circ_019977	0	5	0.001	9.0837624942513	13.1490742702263	0.0117189829284215	1	yes	ENSMUSG00000034593	9	+	75120673	75144179	915	annot_exons	novel
novel_circ_019980	0.666666666666667	6.66666666666667	1.05255236053287	12.3547318026661	3.55309978402973	0.00968170569313136	1	yes	ENSMUSG00000039703	11	-	120385770	120404366	329	annot_exons	novel
novel_circ_020169	6	0.333333333333333	10.7354212360494	0.62217029174187	-4.10892548180075	0.0456629334339578	1	yes	ENSMUSG00000043411	4	+	137604523	137644498	6123	annot_exons	novel
novel_circ_020198	0.666666666666667	5.66666666666667	1.16443037812548	11.0572485087281	3.24729614149148	0.0359675468229133	1	yes	ENSMUSG00000038349	1	+	55701930	55715603	390	annot_exons	novel
novel_circ_020205	1.33333333333333	9	2.3471141728881	17.2742522767002	2.87966333724532	0.00771239206547136	1	yes	ENSMUSG00000028580	4	+	130762754	130774604	1112	annot_exons	novel
novel_circ_020445	4.66666666666667	12.3333333333333	8.03795587040086	24.1442585086849	1.58677959584719	0.0313303228884362	1	yes	ENSMUSG00000058589	10	+	90069472	90077142	455	annot_exons	mm9_circ_010626
novel_circ_020515	4.33333333333333	0	7.65888578211649	0.001	-12.9029188082043	0.0278462733191745	1	yes	ENSMUSG00000035953	14	-	50927737	50929690	801	annot_exons	novel
novel_circ_020631	9.66666666666667	2.33333333333333	16.8065117807314	4.23157929282913	-1.98975221616566	0.0430613905770522	1	yes	ENSMUSG00000040594	11	-	33264636	33318347	1795	annot_exons	novel
novel_circ_020710	1	7.33333333333333	1.5788285407993	13.2741375372924	3.07169171803499	0.04005117423485	1	yes	ENSMUSG00000029095	5	+	35841281	35866766	972	annot_exons	novel
novel_circ_020962	10	3	17.1272853424498	5.67880835895513	-1.59263637232507	0.03668370898739	1	yes	ENSMUSG00000041966	2	+	71086539	71089933	619	annot_exons	novel
novel_circ_020967	2.33333333333333	9.66666666666667	4.09258098119146	17.7101716959126	2.11349532958717	0.0279906990071434	1	yes	ENSMUSG00000004768	1	+	33721608	33725019	508	annot_exons	novel
novel_circ_021048	40	15	67.8537691631108	28.0247699298326	-1.27572642792842	0.00700078951484159	1	yes	ENSMUSG00000022762	16	+	81512819	81527123	459	annot_exons	novel
novel_circ_021126	13.3333333333333	29.6666666666667	22.8752448076437	55.5937529502241	1.28113559394193	0.0275816944446117	1	yes	ENSMUSG00000003721	1	-	121236765	121312325	69575	exon_intron	novel
novel_circ_021132	2.33333333333333	10.3333333333333	3.81406469609479	19.071859496165	2.32204429181415	0.00552120290668879	1	yes	ENSMUSG00000045482	5	+	144817597	144818320	495	annot_exons	novel
novel_circ_021174	0.333333333333333	4.66666666666667	0.58221518906274	9.1923040166513	3.98080213029074	0.033714930821538	1	yes	ENSMUSG00000051527	7	+	6927452	6960149	1041	annot_exons	novel
novel_circ_021541	10	2.66666666666667	17.3681160353873	5.01543381742527	-1.79199487025507	0.0175586382011232	1	yes	ENSMUSG00000026663	1	-	170834820	170855189	818	annot_exons	novel
novel_circ_021567	3	9.33333333333333	4.94080948206111	17.7363047187367	1.84388613021058	0.0168565976351874	1	yes	ENSMUSG00000032006	9	+	6288490	6293937	368	annot_exons	novel
novel_circ_021572	4.33333333333333	0	7.25023806279006	0.001	-12.8238126517025	0.0232035874088464	1	yes	ENSMUSG00000052395	14	+	30660197	30666816	698	annot_exons	novel
novel_circ_021614	0	3.33333333333333	0.001	6.66555136619353	12.702508502868	0.0487822582046437	1	yes	ENSMUSG00000020859	11	+	94106634	94116879	801	annot_exons	novel
novel_circ_021617	4.33333333333333	0	7.36211608038267	0.001	-12.8459047819081	0.0176637050552236	1	yes	ENSMUSG00000020220	4	-	144983318	145020269	547	annot_exons	novel
novel_circ_021737	24	10.3333333333333	40.3096219796371	19.8041376934557	-1.02532236861263	0.0491931711615252	1	yes	ENSMUSG00000020459	11	+	29533226	29535266	510	annot_exons	novel
novel_circ_021778	18.6666666666667	5	32.0375879462412	9.16460461067843	-1.80562098895335	0.00439654272578061	1	yes	ENSMUSG00000000489	15	-	80000329	80001887	351	annot_exons	novel
novel_circ_021891	0.666666666666667	8	1.20093721139978	14.437636004349	3.58760190725853	0.0275207373613189	1	yes	ENSMUSG00000056268	1	+	139085883	139110485	376	annot_exons	novel
novel_circ_022010	8	0	13.4685346994541	0.001	-13.7173052818106	0.000513763733507724	1	yes	ENSMUSG00000038070	4	+	84956276	85006524	2660	annot_exons	novel
novel_circ_022012	8	21.3333333333333	13.6522476247105	40.812978103756	1.57988949979843	0.00276690564403805	1	yes	ENSMUSG00000035919	9	+	22812321	22887996	466	annot_exons	novel
novel_circ_022036	11.3333333333333	1	19.6787233750011	2.10903722450701	-3.22198016719484	0.00257200399170632	1	yes	ENSMUSG00000096054	10	-	5245804	5248372	648	annot_exons	novel
novel_circ_022059	7.33333333333333	1.33333333333333	12.4889960054699	2.36506841760352	-2.40070367875992	0.025983045985747	1	yes	ENSMUSG00000034687	5	+	96758049	96765006	858	annot_exons	novel
novel_circ_022078	4.33333333333333	0	7.73307820754995	0.001	-12.9168270883052	0.049658640113166	1	yes	ENSMUSG00000041133	X	+	152041327	152047968	553	annot_exons	novel
novel_circ_022090	0.666666666666667	9.33333333333333	1.18268379476263	18.1405153008724	3.93907912989101	0.000753738125093775	1	yes	ENSMUSG00000025899	9	+	3338456	3345876	602	annot_exons	novel
novel_circ_022095	6.33333333333333	1.33333333333333	10.8359750392371	2.52831903360663	-2.09957855013773	0.0457416176179065	1	yes	ENSMUSG00000020807	11	-	72189548	72202554	1816	annot_exons	novel
novel_circ_022109	7	18.6666666666667	12.0186588339997	35.9576621360362	1.58102330978384	0.00770578591940903	1	yes	ENSMUSG00000005871	18	+	34296031	34300061	574	annot_exons	novel
novel_circ_022137	13	3	22.1593619076966	6.12422319087879	-1.85531757229088	0.0251222128643974	1	yes	ENSMUSG00000030849	7	-	132779136	132779385	250	intronic	novel
novel_circ_022196	0.666666666666667	5.33333333333333	1.05255236053287	10.2749603672808	3.28716892027677	0.031257422803739	1	yes	ENSMUSG00000060261	5	-	134260567	134274595	615	annot_exons	novel
novel_circ_022243	0.333333333333333	5.66666666666667	0.58221518906274	11.0191770252378	4.2423201914858	0.00990217309855865	1	yes	ENSMUSG00000026313	1	-	92117471	92148494	31024	exon_intron	novel
novel_circ_022558	2.33333333333333	8	3.79581127945764	15.0066635856367	1.98312308867839	0.0327351153245411	1	yes	ENSMUSG00000036257	12	+	44295898	44311595	925	annot_exons	novel
novel_circ_022595	2	7.66666666666667	3.28778851582836	14.341722660958	2.12502891726216	0.0181715505062197	1	yes	ENSMUSG00000014956	5	+	32478066	32483464	468	annot_exons	novel
novel_circ_022660	2	8.33333333333333	3.56630480092503	15.706543227508	2.13886378423853	0.0263028758711527	1	yes	ENSMUSG00000037627	15	-	36040553	36054878	1011	annot_exons	novel
novel_circ_022733	19	5.33333333333333	31.763643345607	10.1956846340025	-1.63941774692475	0.0184971703185643	1	yes	ENSMUSG00000053025	7	-	75117423	75149088	1500	annot_exons	novel
novel_circ_022763	10.3333333333333	0.666666666666667	17.7825141980611	1.24434058348374	-3.83700599651036	0.000320181053132231	1	yes	ENSMUSG00000018846	11	+	35776086	35783573	1034	annot_exons	novel
novel_circ_022838	2.33333333333333	10.3333333333333	4.01838855575801	20.6568958738127	2.36193449920613	0.0136705608800679	1	yes	ENSMUSG00000012535	6	-	29568854	29575152	487	annot_exons	novel
novel_circ_023156	3.66666666666667	11.3333333333333	6.01279401811599	21.4646273197414	1.83585368246034	0.0278818958696385	1	yes	ENSMUSG00000058997	14	+	79081113	79103696	1498	annot_exons	novel
novel_circ_023168	1.33333333333333	7.66666666666667	2.16104372986204	14.5508766761956	2.75130590542586	0.0425482373144053	1	yes	ENSMUSG00000021301	13	-	14245729	14311790	2000	annot_exons	novel
novel_circ_023256	3.66666666666667	12.3333333333333	6.04930085139029	23.6576394269732	1.96746581041155	0.00545074812306114	1	yes	ENSMUSG00000056900	3	+	32861771	32905464	1232	annot_exons	novel
novel_circ_023313	6	0	10.4775158853596	0.001	-13.3550090883444	0.0052869308923292	1	yes	ENSMUSG00000022607	15	-	73309815	73365195	6031	exon_intron	novel
novel_circ_023339	28.3333333333333	10.6666666666667	48.5267190908318	19.939688903486	-1.28313642109627	0.00707882732591457	1	yes	ENSMUSG00000040021	10	+	7701610	7703120	1511	one_exon	novel
novel_circ_023403	13.3333333333333	2	23.1525823338555	3.60940900108726	-2.68133857714917	0.0017447289713205	1	yes	ENSMUSG00000027439	2	+	148688004	148690983	603	annot_exons	novel
novel_circ_023424	11.3333333333333	24	19.0633942782417	45.0517967078049	1.2407796261485	0.0323500077679382	1	yes	ENSMUSG00000039298	4	-	70289845	70298948	410	annot_exons	novel
novel_circ_023531	3.33333333333333	12.6666666666667	5.41114665353124	24.7679951835756	2.19447084899312	0.0130739749905669	1	yes	ENSMUSG00000019873	10	-	67034599	67036005	235	annot_exons	novel
novel_circ_023641	1.33333333333333	6.33333333333333	2.23523615529549	11.9782206265033	2.42191444365237	0.0279138900050842	1	yes	ENSMUSG00000047045	X	+	142770967	142834393	522	annot_exons	novel
novel_circ_023714	5	0	8.34165477436693	0.001	-13.0261178911095	0.0346460660465823	1	yes	ENSMUSG00000040720	4	+	11507907	11519414	2053	annot_exons	novel
novel_circ_023774	3.33333333333333	15	5.65315610535361	29.8095620238249	2.39864673771991	0.00248284507919355	1	yes	ENSMUSG00000027678	2	+	166059695	166066051	593	annot_exons	novel
novel_circ_023844	17	5	29.1082585842903	8.99978761152645	-1.69346567171276	0.0246998272303377	1	yes	ENSMUSG00000028354	1	+	174581916	174666704	2686	annot_exons	novel
novel_circ_023887	3.33333333333333	10.6666666666667	5.41114665353124	19.9793267701251	1.88450172337628	0.0272408643039516	1	yes	ENSMUSG00000006262	5	+	88743304	88749658	410	annot_exons	novel
novel_circ_023979	8	0.666666666666667	13.4867881160913	1.16193208390776	-3.53694916144676	0.00559953994663954	1	yes	ENSMUSG00000053641	9	+	64835954	64873139	3341	annot_exons	novel
novel_circ_024001	0	5	0.001	8.91894549509931	13.1226574321482	0.0191267074062386	1	yes	ENSMUSG00000036611	9	+	25581892	25594755	580	annot_exons	novel
novel_circ_024072	4.66666666666667	0	8.26053314670123	0.001	-13.0120191829266	0.036415353504472	1	yes	ENSMUSG00000026618	1	-	185290486	185303401	1437	annot_exons	novel
novel_circ_024114	4	0	6.91121108443454	0.001	-12.754722827752	0.0337940817359579	1	yes	ENSMUSG00000037111	3	-	51536466	51550364	522	annot_exons	novel
novel_circ_024292	4.33333333333333	0	7.41805508917898	0.001	-12.8568252665216	0.017924073484278	1	yes	ENSMUSG00000040118	5	+	16299929	16319312	636	annot_exons	novel
novel_circ_024296	5	0.333333333333333	8.80506274360483	0.703012408169003	-3.64671122632688	0.0431103166035029	1	yes	ENSMUSG00000045103	X	+	83346262	83381357	437	annot_exons	novel
novel_circ_024331	1.33333333333333	6.33333333333333	2.30942858072895	11.734127894073	2.34510278508443	0.0348426938513305	1	yes	ENSMUSG00000085720	5	-	43108756	43191404	43959	exon_intron	novel
novel_circ_024401	0.666666666666667	6.33333333333333	1.20093721139978	12.0621955092281	3.32825989461575	0.0286582958654338	1	yes	ENSMUSG00000042323	14	+	31025498	31040531	1065	annot_exons	novel
novel_circ_024405	10	1.66666666666667	16.5885061888936	2.9460344595574	-2.49333776536493	0.015831542554989	1	yes	ENSMUSG00000024431	18	-	39485998	39487245	1248	one_exon	novel
novel_circ_024419	0.333333333333333	5	0.526276180266433	9.61315220889978	4.19111757298358	0.0183986795302881	1	yes	ENSMUSG00000046138	19	-	29786249	29791444	5196	exon_intron	novel
novel_circ_024444	9.33333333333333	1.33333333333333	16.0028980742531	2.4474769171795	-2.70896603772769	0.0261391926871226	1	yes	ENSMUSG00000032537	9	-	101963932	102001867	924	annot_exons	novel
novel_circ_024683	6	0	10.5870363851825	0.001	-13.3700111737168	0.00564637885867798	1	yes	ENSMUSG00000030180	6	+	120381535	120402700	1456	annot_exons	novel
novel_circ_024906	6	0	10.1418818325818	0.001	-13.3080377497054	0.00280231997158931	1	yes	ENSMUSG00000029174	5	+	64260353	64271181	426	annot_exons	novel
novel_circ_025046	13.6666666666667	3.66666666666667	23.4380278211844	7.24495102499856	-1.69380333767486	0.0410847969665427	1	yes	ENSMUSG00000038546	13	-	43419576	43422663	413	annot_exons	novel
novel_circ_025055	0.333333333333333	5	0.600468605699887	9.93808705775715	4.0488074553781	0.0321025647714191	1	yes	ENSMUSG00000024073	17	+	74696237	74697519	324	annot_exons	novel
novel_circ_025098	7.66666666666667	18.6666666666667	13.0335256023734	36.247658267701	1.47566040528564	0.0144189203301743	1	yes	ENSMUSG00000031703	8	-	85732373	85740378	383	annot_exons	novel
novel_circ_025174	16	3	26.655016837157	5.47435349316403	-2.28364659202068	0.00240571962678729	1	yes	ENSMUSG00000036745	3	+	146901324	146931613	1153	annot_exons	novel
novel_circ_025209	2	10.3333333333333	3.39966653342097	19.3206513780418	2.50667858682692	0.00511954490695859	1	yes	ENSMUSG00000058145	7	+	67120811	67125077	358	annot_exons	novel
novel_circ_025233	0.333333333333333	7	0.600468605699887	13.5871339254835	4.50000853592636	0.00193312463610005	1	yes	ENSMUSG00000040570	5	-	8548236	8569580	257	annot_exons	novel
novel_circ_025244	4.66666666666667	12.6666666666667	8.14865512910863	24.969317283069	1.61552249656882	0.0320229678649983	1	yes	ENSMUSG00000039716	9	-	107023728	107032357	291	annot_exons	novel
novel_circ_025250	12	3	20.0806185643852	5.79928834202141	-1.79185593451064	0.0160136921410676	1	yes	ENSMUSG00000006586	4	+	13846776	13866032	721	annot_exons	novel
novel_circ_025400	5	0	8.59956012505674	0.001	-13.0700471512641	0.01281769726007	1	yes	ENSMUSG00000032186	9	-	75581830	75595077	606	annot_exons	novel
novel_circ_025446	4.33333333333333	0	7.65888578211649	0.001	-12.9029188082043	0.0278419236499881	1	yes	NA	19	-	60658889	60718776	59888	intergenic	novel
novel_circ_025475	4.33333333333333	0	7.19429905399376	0.001	-12.8126384156042	0.031733499739161	1	yes	ENSMUSG00000049252	2	-	40919136	40998257	773	annot_exons	novel
novel_circ_025486	7.66666666666667	0.666666666666667	13.1283289622138	1.20313633369575	-3.44781125840998	0.00729299374784675	1	yes	ENSMUSG00000047866	8	+	86631480	86673069	1545	annot_exons	novel
novel_circ_025591	4	0	6.83583990011624	0.001	-12.7389028932014	0.0256357703879462	1	yes	ENSMUSG00000006599	7	+	46816384	46817012	207	annot_exons	novel
novel_circ_025611	9.33333333333333	2	15.8715878811385	3.89470598330549	-2.02686014407423	0.0462289546781482	1	yes	ENSMUSG00000028886	4	+	132689705	132694883	407	annot_exons	mm9_circ_010918
novel_circ_025641	5	0	8.86100175240113	0.001	-13.1132540919667	0.0280585138595	1	yes	ENSMUSG00000062590	1	+	86202490	86244670	378	annot_exons	novel
novel_circ_025718	16.6666666666667	6	28.4506722109093	11.6809851836188	-1.28430078243769	0.0310665393701657	1	yes	ENSMUSG00000003119	11	+	98219074	98231085	3984	annot_exons	novel
novel_circ_025913	12	2	20.5269518758707	3.69025111751439	-2.47572851360583	0.00112732237055501	1	yes	ENSMUSG00000020900	11	+	68699210	68699585	376	one_exon	novel
novel_circ_025946	4	11	6.79815430795708	20.6395685453573	1.60219779823443	0.0280425460800887	1	yes	ENSMUSG00000025006	19	-	40393388	40402310	341	annot_exons	novel
novel_circ_025956	2.66666666666667	7.66666666666667	4.50815790275014	14.5858153933882	1.6939560863757	0.0390266625424397	1	yes	ENSMUSG00000060862	4	-	137017277	137018767	878	annot_exons	novel
novel_circ_025981	16.3333333333333	5	27.8319501885722	9.48953945953582	-1.55233202397717	0.0066741098405022	1	yes	ENSMUSG00000045083	4	-	35855444	35890183	34740	exon_intron	novel
novel_circ_026204	5	11.3333333333333	8.56305329178245	21.8735370513236	1.35298932050306	0.0360439550015707	1	yes	ENSMUSG00000018548	11	+	87145464	87178028	830	annot_exons	novel
novel_circ_026253	9.33333333333333	1.66666666666667	15.7037708547496	3.06964720892137	-2.35496626372014	0.0216998113255767	1	yes	ENSMUSG00000027799	3	-	55934513	56009643	3331	annot_exons	novel
novel_circ_026289	3.66666666666667	12.6666666666667	6.17943228562004	24.198967602288	1.96939929266646	0.00216738675537561	1	yes	ENSMUSG00000047921	15	-	72936962	72953119	656	annot_exons	novel
novel_circ_026297	3.66666666666667	0	6.2171178777792	0.001	-12.6020302175788	0.0432308691119572	1	yes	ENSMUSG00000035131	1	+	146751755	146831783	460	annot_exons	novel
novel_circ_026374	7.66666666666667	0.666666666666667	12.6978915495956	1.40602481633801	-3.17489499797555	0.049283048028161	1	yes	ENSMUSG00000031827	8	-	119820700	119822811	2112	exon_intron	novel
novel_circ_026405	5.33333333333333	0	9.24007184068551	0.001	-13.1736883531647	0.0159697496094729	1	yes	ENSMUSG00000041670	1	-	22397451	22421830	542	annot_exons	novel
novel_circ_026482	0	3.66666666666667	0.001	7.24651740814741	12.8230721039116	0.0272497632746927	1	yes	ENSMUSG00000022311	15	-	48540204	48540398	195	one_exon	novel
novel_circ_026496	3.66666666666667	0	6.34724931200896	0.001	-12.6319157956513	0.0386148109007404	1	yes	ENSMUSG00000021488	13	+	55214061	55246900	2088	annot_exons	novel
novel_circ_026578	1.66666666666667	8	3.00234302849944	15.6549669002026	2.38245973355306	0.038517919214296	1	yes	ENSMUSG00000029110	5	+	34342522	34348743	365	annot_exons	novel
novel_circ_026803	8	1.33333333333333	13.4491025239321	2.48868116696749	-2.43405658416171	0.0313289655635976	1	yes	ENSMUSG00000096054	10	-	5072037	5097679	803	annot_exons	novel
novel_circ_026811	5	0.333333333333333	8.45117527418984	0.62217029174187	-3.76377057188869	0.0373995431027955	1	yes	ENSMUSG00000024122	17	-	24079492	24111117	1729	annot_exons	novel
novel_circ_026819	7.66666666666667	19.6666666666667	12.5883710497727	37.3787581793381	1.57012703107964	0.0141593582953692	1	yes	ENSMUSG00000032253	9	-	82959512	82959851	250	annot_exons	novel
novel_circ_026931	5.33333333333333	0	9.05282263877458	0.001	-13.1441519743216	0.00570216123017525	1	yes	ENSMUSG00000035236	2	-	39074556	39103765	1590	annot_exons	novel
novel_circ_026942	4.66666666666667	0	7.88957101953395	0.001	-12.9457311432258	0.0237013539347303	1	yes	ENSMUSG00000033653	16	+	21531280	21554222	655	annot_exons	novel
novel_circ_027188	6.33333333333333	0	10.6145765218216	0.001	-13.3737591943109	0.0133225901903814	1	yes	ENSMUSG00000024566	18	-	80808612	80877373	601	annot_exons	novel
novel_circ_027279	10	2.33333333333333	17.2768489522015	4.47567202525938	-1.9486638893332	0.0293288310970469	1	yes	ENSMUSG00000019699	1	-	177209976	177248881	38906	exon_intron	novel
novel_circ_027302	18	4	30.5228063753553	7.5437528510319	-2.01653329856078	0.00456695176005099	1	yes	ENSMUSG00000038095	5	-	124376098	124396046	2063	annot_exons	novel
novel_circ_027323	5.66666666666667	0	9.84171920527023	0.001	-13.2646946400914	0.0400901490364813	1	yes	ENSMUSG00000042590	13	-	106898919	106925156	714	annot_exons	novel
novel_circ_027378	4.66666666666667	0	8.18751948015264	0.001	-12.9992107187353	0.0490420996779127	1	yes	ENSMUSG00000024241	17	-	80445430	80455183	861	annot_exons	novel
novel_circ_027489	24.6666666666667	10.3333333333333	42.5162825904856	19.2382428784658	-1.14403842357158	0.0494676211622532	1	yes	ENSMUSG00000019878	10	+	57495898	57506302	1112	annot_exons	novel
novel_circ_027525	13	3.33333333333333	22.1776153243338	6.17736590133303	-1.84404055337348	0.00953340258382732	1	yes	ENSMUSG00000048078	7	+	96894653	96896267	1615	one_exon	novel
novel_circ_027526	11	2.33333333333333	18.9651979928237	4.3520592758954	-2.12358432153234	0.00482806535371853	1	yes	ENSMUSG00000030301	6	+	147533276	147537480	558	annot_exons	novel
novel_circ_027566	0.666666666666667	10	1.16443037812548	19.1376303856282	4.03871591912943	0.00893817226165725	1	yes	ENSMUSG00000027030	2	-	68366074	68369105	346	annot_exons	novel
novel_circ_027613	12	3	20.524594358101	5.96253895802453	-1.78335501675531	0.0230221561194137	1	yes	ENSMUSG00000020196	10	-	75712135	75713631	1497	exon_intron	novel
novel_circ_027656	4	0	6.74339405804563	0.001	-12.7192591903478	0.0305037971646244	1	yes	ENSMUSG00000063260	15	-	89814063	89834406	8155	exon_intron	novel
novel_circ_027683	6.66666666666667	15.3333333333333	11.1579273598403	28.8847674214093	1.37223981390299	0.0391629673149822	1	yes	ENSMUSG00000002718	2	+	166939635	166943206	773	annot_exons	novel
novel_circ_027767	2.33333333333333	11.3333333333333	4.13026657335062	21.7926949348965	2.39953781110339	0.00263743960748575	1	yes	ENSMUSG00000038902	3	+	94853950	94864667	1308	annot_exons	novel
novel_circ_027778	6	16.6666666666667	9.99349698171484	31.0167077886245	1.63398405469776	0.0304117572335076	1	yes	ENSMUSG00000038538	6	+	38462963	38470222	671	annot_exons	novel
novel_circ_027883	4	0	6.83583990011624	0.001	-12.7389028932014	0.0256284214105887	1	yes	ENSMUSG00000021687	13	-	94204013	94210678	371	annot_exons	novel
novel_circ_027974	2	7.33333333333333	3.34372752462466	13.6783481194281	2.03236481785807	0.026206538555858	1	yes	ENSMUSG00000028556	4	-	99055322	99061321	400	annot_exons	novel
novel_circ_028014	37	15	62.8434822911556	28.1864541626868	-1.15676112641102	0.00649562044179363	1	yes	ENSMUSG00000029602	5	+	120654806	120655129	176	annot_exons	novel
novel_circ_028148	36.3333333333333	14.3333333333333	62.7348205268508	27.5476462608322	-1.18733736658695	0.0316220144467899	1	yes	ENSMUSG00000029651	5	+	148231737	148236477	311	annot_exons	novel
novel_circ_028163	2	10	3.58455821756218	19.097992518989	2.41355376906673	0.0260117523105765	1	yes	ENSMUSG00000022454	15	-	95346762	95429980	553	annot_exons	novel
novel_circ_028166	43	18.3333333333333	72.9659319482154	33.6727461165171	-1.11564163957485	0.0229969813458332	1	yes	ENSMUSG00000022829	16	-	37236230	37291063	714	annot_exons	novel
novel_circ_028362	0	5.66666666666667	0.001	11.7895267060188	13.5252181816173	0.0189295377399217	1	yes	ENSMUSG00000020657	12	+	4096213	4106984	632	annot_exons	novel
novel_circ_028364	37.3333333333333	15.6666666666667	63.1630770939891	30.3628286598059	-1.05677525491725	0.0214056819805932	1	yes	ENSMUSG00000028525	4	+	102129103	102195074	59863	exon_intron	novel
novel_circ_028683	0	4.33333333333333	0.001	8.57013372490943	13.0651020004069	0.020140400777306	1	yes	ENSMUSG00000022685	16	-	13625509	13640330	422	annot_exons	novel
novel_circ_028686	48.3333333333333	16	81.5382719599998	29.8135714549288	-1.45150817178471	0.0140651220711441	1	yes	ENSMUSG00000035401	7	-	98610667	98637520	1623	annot_exons	novel
novel_circ_028696	0	6.33333333333333	0.001	12.3062882416584	13.5871080688426	0.00897597297679424	1	yes	ENSMUSG00000029228	5	-	74619974	74628361	970	annot_exons	novel
novel_circ_028723	0	4.66666666666667	0.001	9.195436782949	13.1667023888945	0.0282265216750694	1	yes	ENSMUSG00000038122	10	-	56072476	56129177	658	annot_exons	novel
novel_circ_028954	15.3333333333333	2	25.9357410116323	3.73302175045123	-2.79652576997711	0.00450520433269735	1	yes	ENSMUSG00000021870	14	-	26426565	26429910	637	annot_exons	novel
novel_circ_028962	11	23.3333333333333	19.1695218524869	43.8596250561511	1.19407912670968	0.04827746519422	1	yes	ENSMUSG00000020790	11	+	72728761	72732413	440	annot_exons	novel
novel_circ_028993	13	3.66666666666667	22.6981410612528	6.72026045979661	-1.75598509380617	0.0499635522087148	1	yes	ENSMUSG00000027799	3	-	55967912	56058830	4127	annot_exons	novel
novel_circ_029054	29.3333333333333	12	49.9241922241445	22.6296921699468	-1.14152212511945	0.0466436460234346	1	yes	ENSMUSG00000022883	16	+	72933213	72972637	3279	annot_exons	novel
novel_circ_029219	5.66666666666667	0.333333333333333	9.63503782783732	0.580966041953883	-4.05176458641547	0.0147717810338782	1	yes	ENSMUSG00000050321	18	+	86498542	86500086	633	annot_exons	novel
novel_circ_029253	6.33333333333333	0.333333333333333	10.669336771733	0.62217029174187	-4.10001717909178	0.00932903679493627	1	yes	ENSMUSG00000038736	15	-	44380060	44405992	1186	annot_exons	novel
novel_circ_029501	4	0	6.68745504924933	0.001	-12.7072415738007	0.0310949424380975	1	yes	ENSMUSG00000037343	15	-	55052116	55066020	1275	annot_exons	novel
novel_circ_029578	4.66666666666667	0	7.90782443617111	0.001	-12.9490651264074	0.0167970521276974	1	yes	ENSMUSG00000025986	1	-	46818063	46836151	2163	annot_exons	novel
novel_circ_029588	4.33333333333333	0	7.39862291365697	0.001	-12.8530410553337	0.0226138942093783	1	yes	ENSMUSG00000057842	13	-	67320272	67320954	223	annot_exons	novel
novel_circ_029660	0.666666666666667	5.66666666666667	1.05255236053287	11.139657008304	3.40374090370926	0.0289757551474685	1	yes	ENSMUSG00000037112	9	-	50995608	50998616	181	annot_exons	novel
novel_circ_029675	1	6	1.80140581709966	11.4368924511886	2.6664999763877	0.0370191653886802	1	yes	ENSMUSG00000019792	10	-	30547657	30567871	1953	annot_exons	novel
novel_circ_029733	8.66666666666667	1.33333333333333	15.0198231036143	2.65036539982175	-2.50260464200157	0.0164643696681736	1	yes	ENSMUSG00000048078	7	+	96703825	96729525	514	exon_intron	novel
novel_circ_029774	2.66666666666667	9.33333333333333	4.48872572722813	18.8727934981631	2.07193013077881	0.0344134212030115	1	yes	ENSMUSG00000042331	11	+	62146306	62147668	247	annot_exons	novel
novel_circ_029777	12.6666666666667	29.3333333333333	21.6160110696779	56.2650565213164	1.38013889439861	0.00219775336007834	1	yes	ENSMUSG00000042104	14	-	118994946	119002986	640	annot_exons	novel
novel_circ_029786	4.66666666666667	11.6666666666667	8.00027027824172	22.4957073430655	1.49152908554208	0.020823518431206	1	yes	ENSMUSG00000000600	5	+	3818527	3822243	422	annot_exons	novel
novel_circ_029959	6	15	10.2525810912895	28.184887779538	1.4589346687854	0.0205551115672755	1	yes	ENSMUSG00000039242	13	+	13987353	13991552	374	annot_exons	novel
novel_circ_030013	2	7.66666666666667	3.41791995005812	14.9503881088847	2.1289924233129	0.0343024369289417	1	yes	ENSMUSG00000027130	2	+	112356460	112358639	855	annot_exons	novel
novel_circ_030018	13.6666666666667	4	23.7701255973077	7.70543708388617	-1.62520082652281	0.0200434726662721	1	yes	ENSMUSG00000069670	10	-	32572259	32572963	705	intronic	novel
novel_circ_030034	4.33333333333333	11.3333333333333	7.39980167254183	21.9163076842604	1.56644625331954	0.024111152370252	1	yes	ENSMUSG00000040452	15	+	21520265	21537670	442	annot_exons	novel
novel_circ_030139	11	3	18.7072926421339	5.72001260874312	-1.70951055160942	0.0459162635089522	1	yes	ENSMUSG00000027002	2	-	80530158	80545146	838	annot_exons	novel
novel_circ_030448	2	10	3.34372752462466	18.7428181023856	2.48680869346685	0.015211584247096	1	yes	ENSMUSG00000038910	17	+	50667999	50688027	426	annot_exons	novel
novel_circ_030481	0	5	0.001	9.08062972795358	13.1485766343692	0.0320249189814586	1	yes	ENSMUSG00000020363	11	+	49809034	49819254	580	annot_exons	novel
novel_circ_030493	5.66666666666667	0	9.61678441120016	0.001	-13.231338861659	0.00490062849461192	1	yes	ENSMUSG00000032413	9	-	96552303	96611499	1800	annot_exons	novel
novel_circ_030511	19.3333333333333	5.33333333333333	32.8493096138365	9.83111191850598	-1.74043654747227	0.0364326902939899	1	yes	ENSMUSG00000028053	3	+	88965812	88985790	5075	annot_exons	mm9_circ_002357
novel_circ_030594	1	7	1.5788285407993	13.4254496926293	3.08804400328444	0.0166860888813407	1	yes	ENSMUSG00000042389	6	+	115574563	115578244	553	annot_exons	novel
novel_circ_030649	2	7.66666666666667	3.2135960903949	15.1548429746758	2.23751838741352	0.0373183362842032	1	yes	ENSMUSG00000042680	18	-	21147732	21168866	1304	annot_exons	novel
novel_circ_030729	3.66666666666667	10.3333333333333	6.16117886898289	20.1290725423131	1.70800237570932	0.0224568659401573	1	yes	ENSMUSG00000030102	6	+	108416810	108438432	526	annot_exons	novel
novel_circ_030730	3.66666666666667	0	6.16117886898289	0.001	-12.588990704692	0.0427151745983101	1	yes	ENSMUSG00000022311	15	-	47629236	47676482	2343	annot_exons	novel
novel_circ_030734	11.3333333333333	22	18.972127195056	42.014548054303	1.14700751947132	0.0277098153504728	1	yes	ENSMUSG00000032666	1	-	151915482	152006767	593	annot_exons	novel
novel_circ_030905	4.66666666666667	0.333333333333333	7.90664567728625	0.62217029174187	-3.66768436039722	0.0423487596335833	1	yes	NA	16	+	8879745	8889631	9887	intergenic	novel
novel_circ_030921	0	4.33333333333333	0.001	8.04074401026095	12.9731132848539	0.0461323524163381	1	yes	ENSMUSG00000064043	17	+	47326723	47327104	244	annot_exons	novel
novel_circ_030974	6.33333333333333	0.666666666666667	11.0779844910595	1.20313633369575	-3.20282338763271	0.0271402029562168	1	yes	ENSMUSG00000027411	2	+	130438307	130440579	962	annot_exons	novel
novel_circ_031049	0.666666666666667	5	1.20093721139978	9.69399432532691	3.01293051338886	0.0472170674249131	1	yes	ENSMUSG00000024109	17	-	90623420	90704367	1536	annot_exons	novel
novel_circ_031147	0	3.33333333333333	0.001	6.13616165154505	12.5831207744799	0.0495197280610988	1	yes	ENSMUSG00000025085	19	-	57037177	57051234	1113	annot_exons	novel
novel_circ_031262	0.333333333333333	4.66666666666667	0.58221518906274	8.95134405051875	3.94247993763307	0.0328433916263406	1	yes	ENSMUSG00000046873	X	-	157548946	157555691	2572	annot_exons	novel
novel_circ_031328	9.33333333333333	0.666666666666667	15.8886625388908	1.16193208390776	-3.77340003859979	0.000797721572982452	1	yes	ENSMUSG00000052917	16	+	56138985	56173273	4049	annot_exons	novel
novel_circ_031334	13.3333333333333	4.33333333333333	22.9653331319446	8.0835146431978	-1.50640310525527	0.0238305173139234	1	yes	ENSMUSG00000073154	6	-	36270015	36281466	7296	exon_intron	novel
novel_circ_031346	0.666666666666667	6.66666666666667	1.20093721139978	11.9885927040207	3.31942968642264	0.0309769802142891	1	yes	ENSMUSG00000024294	18	+	10749323	10763322	735	annot_exons	novel
novel_circ_031448	8.66666666666667	1	15.3748893319141	1.82530662543763	-3.07436528438418	0.0297141584184924	1	yes	ENSMUSG00000034656	8	+	84556704	84602039	3092	annot_exons	novel
novel_circ_031574	33	14	56.5464215445956	26.3199432874612	-1.10327934786478	0.013732604618311	1	yes	ENSMUSG00000047126	11	-	86732505	86733844	431	annot_exons	novel
novel_circ_031649	0	4	0.001	7.86868769988928	12.9419073350421	0.0189344296231302	1	yes	ENSMUSG00000051285	1	+	7160892	7163371	296	annot_exons	novel
novel_circ_031750	7	23.3333333333333	12.0539869083892	47.221621612047	1.96993718220204	0.0288654327410826	1	yes	ENSMUSG00000021420	13	+	36207576	36246494	24838	exon_intron	mm9_circ_014343
novel_circ_031909	0	4.66666666666667	0.001	9.35712101580327	13.1918489966152	0.0281399961474518	1	yes	ENSMUSG00000048960	1	+	11181855	11266159	1697	annot_exons	novel
novel_circ_032087	8.66666666666667	1	14.4274624590315	2.02819510807988	-2.830549228709	0.00818808303892652	1	yes	ENSMUSG00000000532	15	+	101201978	101204577	450	annot_exons	novel
novel_circ_032197	7.66666666666667	1	13.5893794136819	1.78410237564963	-2.9292092663364	0.0308370521305297	1	yes	ENSMUSG00000053414	16	+	90432514	90453815	485	annot_exons	novel
novel_circ_032358	1.33333333333333	6.66666666666667	2.30942858072895	12.1914811866629	2.40026557826292	0.0406153632427501	1	yes	ENSMUSG00000022387	15	-	88689509	88691884	529	annot_exons	novel
novel_circ_032375	5.33333333333333	0.333333333333333	8.68068175272245	0.703012408169003	-3.62618629352794	0.045355675427471	1	yes	ENSMUSG00000018501	11	-	62358855	62373454	1040	annot_exons	novel
novel_circ_032387	20.3333333333333	6.66666666666667	34.3904525624766	12.2358182027486	-1.4908975242862	0.0329154510439951	1	yes	ENSMUSG00000021301	13	-	14297270	14311790	704	annot_exons	novel
novel_circ_032404	1.33333333333333	6	2.36536758952525	11.2736418351855	2.25281733087936	0.045718252156513	1	yes	ENSMUSG00000054693	9	+	70718658	70769012	1822	annot_exons	novel
novel_circ_032414	17.6666666666667	6	30.161989703708	11.4384588343374	-1.39883891930505	0.0180271000987174	1	yes	ENSMUSG00000029276	5	-	107575232	107593878	376	annot_exons	novel
novel_circ_032497	8	1	14.0255672696475	1.86651087522561	-2.90964330274816	0.0293088404671791	1	yes	ENSMUSG00000038143	8	-	47186274	47203273	3004	annot_exons	novel
novel_circ_032583	0	4.66666666666667	0.001	8.62797558481023	13.0748063786705	0.0451165490811578	1	yes	ENSMUSG00000038949	1	+	179609786	179610666	881	one_exon	novel
novel_circ_032775	6.33333333333333	0.666666666666667	10.7971106881931	1.20313633369575	-3.16577326193548	0.0360197974741697	1	yes	ENSMUSG00000036006	13	+	24677724	24689509	258	annot_exons	novel
novel_circ_032799	9.33333333333333	1.66666666666667	15.7973954557051	3.06964720892137	-2.36354195541916	0.0299363745324713	1	yes	ENSMUSG00000029798	6	+	57598429	57626050	1280	annot_exons	novel
novel_circ_032822	0	3.66666666666667	0.001	7.24651740814741	12.8230721039116	0.0272427184284366	1	yes	ENSMUSG00000063077	4	-	149199258	149210132	728	annot_exons	novel
novel_circ_032848	9.33333333333333	0.666666666666667	15.7950379379354	1.24434058348374	-3.66601808336338	0.00121337422327299	1	yes	ENSMUSG00000112810	10	+	99675578	99691798	16221	exon_intron	novel
novel_circ_033015	0.666666666666667	6	1.12674478596632	11.4796630841254	3.34884762199169	0.0178472863433093	1	yes	ENSMUSG00000044252	18	-	12841184	12906949	2842	annot_exons	novel
novel_circ_033043	4.66666666666667	14.3333333333333	8.22166879565721	28.3258278573574	1.78461496101378	0.0456338874857194	1	yes	ENSMUSG00000039137	4	-	63461282	63472868	345	annot_exons	novel
novel_circ_033070	5.33333333333333	0.333333333333333	8.79255977031506	0.580966041953883	-3.91975749283864	0.032744825766321	1	yes	ENSMUSG00000039033	2	-	139977607	139985208	187	annot_exons	novel
novel_circ_033080	6	12.6666666666667	10.2537598501744	23.5887357712124	1.20194508561682	0.0488449558247574	1	yes	ENSMUSG00000037533	11	+	54676195	54691740	1838	annot_exons	novel
novel_circ_033095	13.3333333333333	4.33333333333333	22.7074277812548	7.83942191076756	-1.53434511464951	0.0389140942482171	1	yes	ENSMUSG00000061778	X	-	164951851	164965137	623	annot_exons	novel
novel_circ_033128	4	0	6.55732361501957	0.001	-12.6788913807232	0.0445482485083618	1	yes	ENSMUSG00000021311	13	-	12230945	12250691	1083	annot_exons	novel
novel_circ_033171	22.3333333333333	5.66666666666667	38.6792494422142	10.3677409443742	-1.89945822447753	0.00395570201308212	1	yes	ENSMUSG00000022201	15	+	12136396	12171854	2713	annot_exons	novel
novel_circ_033174	1.33333333333333	8.33333333333333	2.23523615529549	15.747747477296	2.81664631650628	0.00445790923888732	1	yes	ENSMUSG00000032352	9	-	77496137	77499351	3215	exon_intron	novel
novel_circ_033269	10.6666666666667	1.66666666666667	18.8110626986094	3.14892294219965	-2.57865099514125	0.0145182981792122	1	yes	ENSMUSG00000054752	4	+	53646987	53659634	475	annot_exons	novel
novel_circ_033383	32.3333333333333	14.3333333333333	55.1546988546303	27.2274105614213	-1.01842401746868	0.0261164163709615	1	yes	ENSMUSG00000036257	12	+	44295898	44299291	230	annot_exons	mm9_circ_003458
novel_circ_033554	0	4.33333333333333	0.001	8.1627903764761	12.9948466934958	0.0384507936078825	1	yes	ENSMUSG00000021720	13	-	105167528	105186002	4679	exon_intron	novel
novel_circ_033597	8.33333333333333	17	13.9011862787651	33.2176489254187	1.25674196325898	0.0497786806513405	1	yes	ENSMUSG00000031583	8	-	33352074	33353399	218	annot_exons	novel
novel_circ_033742	18.6666666666667	5	31.3674985995703	9.81604069154203	-1.67605735139426	0.00728939512238519	1	yes	ENSMUSG00000029427	5	-	123709382	123719528	521	annot_exons	novel
novel_circ_033749	0	5	0.001	9.2501458765521	13.1752604020444	0.0366738637828244	1	yes	ENSMUSG00000021313	13	-	11665881	11669989	513	annot_exons	novel
novel_circ_033751	1	8.33333333333333	1.63476754959561	15.7096759938057	3.26449600975855	0.00268979592515555	1	yes	ENSMUSG00000021832	14	+	45334653	45343727	721	annot_exons	novel
novel_circ_033850	49.3333333333333	22.3333333333333	83.7812960530456	41.6697457152169	-1.00762790593007	0.0460015995815251	1	yes	ENSMUSG00000041471	14	-	34259625	34268952	2940	annot_exons	novel
novel_circ_033965	6.66666666666667	1	11.6784530967594	2.02819510807988	-2.52558084219234	0.0436515266133425	1	yes	ENSMUSG00000022329	15	-	35039912	35115645	33197	exon_intron	novel
novel_circ_034063	6	0.666666666666667	10.0688681660331	1.40602481633801	-2.84020755686917	0.0434437048685451	1	yes	ENSMUSG00000040720	4	+	11534189	11546300	1043	annot_exons	novel
novel_circ_034069	0	4.66666666666667	0.001	8.62171005221485	13.0737583302143	0.0365313006429273	1	yes	ENSMUSG00000008658	16	+	5885133	5885864	732	exon_intron	novel
novel_circ_034098	8.33333333333333	20.6666666666667	14.5871715243033	38.4305823576971	1.39755466892411	0.022270534310642	1	yes	ENSMUSG00000032841	2	-	101758510	101772408	409	annot_exons	novel
novel_circ_034137	17.3333333333333	5.33333333333333	29.0227419444519	10.1956846340025	-1.5092251707978	0.0354576737971808	1	yes	ENSMUSG00000035864	10	-	108627253	108636673	459	annot_exons	novel
novel_circ_034324	4.66666666666667	0	7.7400074097822	0.001	-12.9181192321753	0.017754478595273	1	yes	ENSMUSG00000029167	5	-	51472598	51548691	1999	annot_exons	novel
novel_circ_034333	8	0.333333333333333	13.4491025239321	0.703012408169003	-4.25781593976604	0.00129142460868224	1	yes	ENSMUSG00000026490	1	+	180061790	180067399	544	annot_exons	novel
novel_circ_034368	2	8	3.28778851582836	14.8006423366967	2.17047038209014	0.017063622691577	1	yes	ENSMUSG00000073557	1	-	134892158	134896461	424	annot_exons	novel
novel_circ_034391	6	0	10.6600500517311	0.001	-13.3799265914941	0.0236737788325246	1	yes	ENSMUSG00000037458	15	-	38498669	38514609	842	annot_exons	novel
novel_circ_034486	14.3333333333333	3	24.6560396903365	5.84049259180939	-2.07777913196042	0.00240864293116735	1	yes	ENSMUSG00000021068	12	-	70054388	70056798	768	annot_exons	novel
novel_circ_034522	12	3.33333333333333	20.2861211829332	6.01568166847877	-1.75369290917121	0.0343258075143452	1	yes	ENSMUSG00000024290	18	-	10119885	10132272	597	annot_exons	novel
novel_circ_034566	2.33333333333333	6.66666666666667	3.94419613032455	12.7208709013114	1.68939424584892	0.0478915259219633	1	yes	ENSMUSG00000023026	15	+	100178442	100183121	324	annot_exons	novel
novel_circ_034591	18.6666666666667	7	31.8332640865779	13.263765459775	-1.26304469282746	0.0247266205321637	1	yes	ENSMUSG00000020590	12	+	35078900	35103140	1153	annot_exons	novel
novel_circ_034598	4.33333333333333	0	7.45456192245328	0.001	-12.8639078577108	0.0199331744057675	1	yes	ENSMUSG00000038860	2	-	33041443	33105023	1500	annot_exons	novel
novel_circ_034636	6	0.333333333333333	10.3827125255192	0.703012408169003	-3.88448943952132	0.0152971743009474	1	yes	ENSMUSG00000040560	18	+	63924812	63927348	351	annot_exons	novel
novel_circ_034678	5.66666666666667	0	9.63503782783732	0.001	-13.2340746153166	0.00398864649565298	1	yes	ENSMUSG00000032118	9	+	36843662	36844017	356	one_exon	novel
novel_circ_034711	51	19	88.0984918049404	35.0819036991528	-1.32839028433884	0.0200833965196457	1	yes	ENSMUSG00000034610	4	+	108478873	108479741	869	one_exon	mm9_circ_005135
novel_circ_034785	0.333333333333333	4	0.58221518906274	7.58495710081989	3.703516638197	0.0499697906245503	1	yes	ENSMUSG00000027010	2	-	71308056	71315129	465	annot_exons	novel
novel_circ_034820	0	4	0.001	7.70700346703501	12.9119543246259	0.0185453492934657	1	yes	ENSMUSG00000026554	1	+	172187353	172193901	712	annot_exons	novel
novel_circ_034834	6	14.6666666666667	10.2172530169001	27.9669280699318	1.45271442538207	0.0259832494817789	1	yes	ENSMUSG00000005580	16	-	4304377	4312789	635	annot_exons	novel
novel_circ_034939	0	4.66666666666667	0.001	8.46315858565827	13.0469804852898	0.0334879407440351	1	yes	ENSMUSG00000056004	5	+	9399181	9410697	310	annot_exons	novel
novel_circ_035001	18.6666666666667	5.66666666666667	32.019334529604	10.7370128093172	-1.57635065333602	0.0261256013008701	1	yes	ENSMUSG00000061601	5	+	14520842	14540801	2875	annot_exons	novel
novel_circ_035210	3.33333333333333	9.66666666666667	5.67140952199076	18.60100135976	1.71360104944448	0.0157768226825303	1	yes	ENSMUSG00000040037	3	+	156992089	157069297	24351	exon_intron	novel
novel_circ_035236	6.33333333333333	1	10.8177216225999	1.86651087522561	-2.53498085790671	0.0497825446975824	1	yes	ENSMUSG00000032839	9	-	95716083	95732209	1152	annot_exons	novel
novel_circ_035247	10	20.6666666666667	17.2185524256355	39.406953287418	1.19448635357123	0.0184403013372457	1	yes	ENSMUSG00000021911	14	+	32250017	32262831	365	annot_exons	mm9_circ_008767
novel_circ_035307	3.33333333333333	9.33333333333333	5.48651783784955	17.8202796014615	1.69955727240574	0.0442877437137694	1	yes	ENSMUSG00000022685	16	-	13603028	13647299	697	annot_exons	novel
novel_circ_035316	0	3.66666666666667	0.001	6.71712769349892	12.7136287396608	0.0373954672123059	1	yes	ENSMUSG00000070498	5	+	125698564	125749378	331	annot_exons	novel
novel_circ_035318	48	16.3333333333333	81.2139621216268	31.0000701785117	-1.38945629211606	0.000648521322600832	1	yes	ENSMUSG00000039852	4	+	150406196	150439468	666	annot_exons	novel
novel_circ_035435	3.33333333333333	10.3333333333333	5.80154095622052	20.4540073911705	1.81787547393538	0.0342104071266195	1	yes	NA	6	-	99669423	99670963	1541	intergenic	novel
novel_circ_035449	20.6666666666667	6.66666666666667	34.8755068739293	12.3975024356029	-1.49216467616521	0.0372100596880979	1	yes	ENSMUSG00000020524	11	+	57217772	57243119	1124	annot_exons	novel
novel_circ_035478	14.3333333333333	3.33333333333333	24.8032457823186	6.21700376797218	-1.99623756738935	0.010759504638595	1	yes	ENSMUSG00000035133	12	+	52557489	52562427	316	annot_exons	novel
novel_circ_035521	1	8.33333333333333	1.72721339166621	16.6401435242921	3.26814963771337	0.0173851747499149	1	yes	ENSMUSG00000052752	17	-	24516505	24519246	408	annot_exons	novel
novel_circ_035584	8.33333333333333	23.3333333333333	14.1979559804989	44.6586479215293	1.6532563270112	0.0126697167015068	1	yes	ENSMUSG00000103428	3	+	73239297	73278017	38721	exon_intron	novel
novel_circ_035612	4.33333333333333	0	7.51050093124958	0.001	-12.874693419689	0.0162632425936081	1	yes	ENSMUSG00000028649	4	-	123387228	123399509	1839	annot_exons	novel
novel_circ_035730	6.66666666666667	0.666666666666667	11.4535183026893	1.16193208390776	-3.30119318549128	0.0285194827447442	1	yes	ENSMUSG00000020841	11	-	76808710	76840635	1271	annot_exons	novel
novel_circ_035828	4	13	6.61208386493102	24.8227042771787	1.90848336815726	0.0156399276040207	1	yes	ENSMUSG00000031533	8	+	22414716	22415003	288	one_exon	novel
novel_circ_035844	4.66666666666667	0	7.8153785941005	0.001	-12.9321000468956	0.0450042227294996	1	yes	ENSMUSG00000037386	15	+	39452040	39517871	1641	annot_exons	novel
novel_circ_035849	0	4	0.001	7.95109619946527	12.9569380598402	0.0470730730219428	1	yes	ENSMUSG00000054423	14	-	12536321	12603855	1745	annot_exons	novel
novel_circ_036120	0	4.33333333333333	0.001	8.85543070712766	13.1123467626077	0.0229278366847622	1	yes	ENSMUSG00000037624	1	-	189208741	189210107	1367	one_exon	novel
novel_circ_036139	0.666666666666667	6.33333333333333	1.10849136932917	13.1147094059297	3.5645163983091	0.0478185317231382	1	yes	ENSMUSG00000028519	4	+	103948730	103958693	9964	exon_intron	novel
novel_circ_036195	9.33333333333333	1.66666666666667	15.8497981878468	3.27253569156362	-2.27598363897903	0.0249711934474165	1	yes	NA	3	+	110289151	110341178	52028	intergenic	novel
novel_circ_036281	12	2	19.7255523360853	3.60940900108726	-2.45023116081193	0.0220775259169916	1	yes	ENSMUSG00000033009	8	+	94047272	94055344	357	annot_exons	novel
novel_circ_036285	4	0	6.57557703165672	0.001	-12.6829017865472	0.0396469948972891	1	yes	ENSMUSG00000020716	11	+	79386655	79395961	382	annot_exons	novel
novel_circ_036289	8.66666666666667	1.33333333333333	14.3520912747132	2.32386416781553	-2.62666332112668	0.0345227723131869	1	yes	ENSMUSG00000033981	3	-	80688598	80710844	2046	annot_exons	novel
novel_circ_036315	14	2.33333333333333	23.5350453477176	4.31398779240512	-2.44771663371761	0.00418828353494511	1	yes	ENSMUSG00000021589	13	-	75892906	75939638	1655	annot_exons	novel
novel_circ_036325	4.66666666666667	14.6666666666667	7.8324532518528	27.6498251368186	1.81973419760696	0.00906634867554637	1	yes	ENSMUSG00000026142	1	+	82340319	82377704	935	annot_exons	novel
novel_circ_036496	5.33333333333333	0	8.79255977031506	0.001	-13.1020675217397	0.01036589907929	1	yes	ENSMUSG00000052889	7	+	122516829	122600830	1540	annot_exons	novel
novel_circ_036498	11	22.6666666666667	18.8350665585939	42.8213057216073	1.18490765610339	0.0463525579601883	1	yes	ENSMUSG00000038290	11	+	74945522	74946219	324	annot_exons	novel
novel_circ_036644	23	7	39.2454253813326	12.9753357112591	-1.59675263099292	0.0367217626529168	1	yes	ENSMUSG00000024565	18	-	80969650	80974629	3704	annot_exons	novel
novel_circ_036658	11	3.33333333333333	18.815634383072	6.50230075019042	-1.53290974026264	0.0495103819822358	1	yes	ENSMUSG00000019917	10	-	59166504	59178857	587	annot_exons	novel
novel_circ_036744	0	3.33333333333333	0.001	6.13616165154505	12.5831207744799	0.0495106264309706	1	yes	ENSMUSG00000034040	5	-	131074539	131111855	7539	exon_intron	novel
novel_circ_036792	6.33333333333333	17.6666666666667	10.798289447078	33.9310334111052	1.65180257604362	0.00383339105122499	1	yes	ENSMUSG00000075415	2	-	31036118	31059017	2047	annot_exons	novel
novel_circ_036880	2	8.33333333333333	3.52979796765073	15.8713602266599	2.16876826054225	0.0190733665338225	1	yes	ENSMUSG00000035776	X	-	71429047	71441145	384	annot_exons	novel
novel_circ_036939	2.33333333333333	9.33333333333333	4.03782073128001	18.0993110510844	2.16428601697233	0.0297731972699863	1	yes	ENSMUSG00000020898	11	+	69026070	69026579	412	exon_intron	novel
novel_circ_036942	4.33333333333333	0	7.39980167254183	0.001	-12.8532708892044	0.0196881572372878	1	yes	ENSMUSG00000064302	1	+	118543102	118581463	1824	annot_exons	novel
novel_circ_037011	7	0.666666666666667	11.907959575292	1.16193208390776	-3.35732857973661	0.013600199022512	1	yes	ENSMUSG00000042105	7	+	128675298	128679845	453	annot_exons	novel
novel_circ_037031	1.66666666666667	9.33333333333333	2.68731991012847	17.8995553347398	2.73568376682702	0.00189950969203078	1	yes	ENSMUSG00000037415	8	-	105779827	105786794	376	annot_exons	novel
novel_circ_037110	5.33333333333333	0.333333333333333	8.96037679670398	0.62217029174187	-3.84817798714851	0.0279322109442815	1	yes	ENSMUSG00000053025	7	-	75125571	75147726	649	annot_exons	novel
novel_circ_037222	1	8.33333333333333	1.65302096623275	16.1138865759413	3.28512757728318	0.00251994569652744	1	yes	ENSMUSG00000021180	12	-	100615997	100628159	8742	exon_intron	novel
novel_circ_037232	2.66666666666667	9	4.41453330179468	16.7891995781374	1.92720062033323	0.0149570445809211	1	yes	ENSMUSG00000024985	19	+	55908423	55919618	732	annot_exons	novel
novel_circ_037283	4.66666666666667	0	7.96258468608256	0.001	-12.9590210958981	0.012208289971897	1	yes	ENSMUSG00000022811	16	+	33412158	33434974	9730	exon_intron	novel
novel_circ_037301	8.66666666666667	2	14.7619177529245	3.56820475129927	-2.04860984952717	0.0262198215898414	1	yes	ENSMUSG00000048000	1	+	87364104	87436891	5237	annot_exons	novel
novel_circ_037313	10	3	17.0530929170163	5.43471562652488	-1.64975697157714	0.037728830015535	1	yes	ENSMUSG00000060206	4	+	55007533	55060237	7236	annot_exons	novel
novel_circ_037454	2.66666666666667	9.66666666666667	4.34034087636122	18.559797109972	2.09630068260734	0.0121107843128327	1	yes	ENSMUSG00000033769	6	-	84835041	84851960	537	annot_exons	novel
novel_circ_037526	10.6666666666667	2.33333333333333	18.0691384442749	4.51687627504736	-2.0001304170605	0.0270915534102341	1	yes	ENSMUSG00000024908	19	-	3486976	3518382	1045	annot_exons	novel
novel_circ_037546	7.33333333333333	1.33333333333333	12.3771179878773	2.48868116696749	-2.31422210317384	0.0493783219818501	1	yes	ENSMUSG00000026098	1	-	53206562	53208085	1118	annot_exons	novel
novel_circ_037615	5.66666666666667	0.333333333333333	9.54259198576671	0.580966041953883	-4.03785544412033	0.0213504395187444	1	yes	ENSMUSG00000025757	3	+	40753150	40781697	1647	annot_exons	novel
novel_circ_037704	13	4.33333333333333	22.0851694822632	8.20712739256176	-1.42812865134098	0.0399449805721041	1	yes	ENSMUSG00000061313	8	-	25750703	25753173	507	annot_exons	novel
novel_circ_037739	23	5.33333333333333	39.2295294824652	9.54268216999007	-2.03947330399446	0.00653472144853597	1	yes	ENSMUSG00000025195	19	-	43866589	43870309	602	annot_exons	novel
novel_circ_037758	4.33333333333333	0	7.51167969013443	0.001	-12.8749198301741	0.0224601075011095	1	yes	ENSMUSG00000030616	7	+	90348427	90358284	618	annot_exons	novel
novel_circ_037864	9.33333333333333	0.666666666666667	16.2973102582173	1.24434058348374	-3.7111805598107	0.00236613950164771	1	yes	ENSMUSG00000015869	11	-	116472177	116477347	593	annot_exons	novel
novel_circ_037901	1.33333333333333	7.33333333333333	2.2911751640918	13.7211187523649	2.58223845217717	0.0113530875005832	1	yes	ENSMUSG00000034591	10	-	83316055	83316789	735	one_exon	novel
novel_circ_037903	10	3	17.2014777678832	5.55676199274001	-1.63021615805138	0.0272810399256717	1	yes	ENSMUSG00000025892	9	-	4502374	4537819	671	annot_exons	novel
novel_circ_037974	12.6666666666667	28.3333333333333	21.6902034951113	54.6030005118818	1.33193664317009	0.0048354858809837	1	yes	ENSMUSG00000037386	15	+	39292102	39292312	211	one_exon	novel
novel_circ_038073	4	11.3333333333333	7.00247816762031	21.9178740674093	1.64617038495255	0.0477115324326806	1	yes	ENSMUSG00000045589	4	-	56972238	57007977	18168	exon_intron	novel
novel_circ_038075	3.66666666666667	10	6.1806110445049	18.8585989360053	1.60940111572693	0.0441930293333474	1	yes	ENSMUSG00000014956	5	+	32478066	32480920	363	annot_exons	novel
novel_circ_038095	5.66666666666667	0	9.4112817926521	0.001	-13.2001755123945	0.00606085584043436	1	yes	ENSMUSG00000066043	4	-	132363731	132368055	272	annot_exons	novel
novel_circ_038105	11.3333333333333	3	19.119333287038	5.43471562652488	-1.81475576297743	0.0296188437337049	1	yes	ENSMUSG00000039585	9	+	59801914	59827318	1027	annot_exons	mm9_circ_000203
novel_circ_038174	4.33333333333333	0	7.69657137427567	0.001	-12.9100001898298	0.0463752738295304	1	yes	ENSMUSG00000029167	5	-	51490017	51498228	677	annot_exons	novel
novel_circ_038203	28	11	48.4055543532373	20.6046298281647	-1.23220405560817	0.0332414479963746	1	yes	ENSMUSG00000053641	9	+	64888486	64889731	614	annot_exons	novel
novel_circ_038280	7.66666666666667	1.33333333333333	13.4421733216999	2.56795690024577	-2.3880735169045	0.0328773348471557	1	yes	ENSMUSG00000022376	15	-	64767807	64815418	868	annot_exons	novel
novel_circ_038282	13.6666666666667	3	22.9722623341768	5.51712412610086	-2.05790459775554	0.013700018117969	1	yes	ENSMUSG00000033004	14	-	103152120	103156767	2227	annot_exons	novel
novel_circ_038310	8.33333333333333	1	14.8450768749931	1.82530662543763	-3.02377382269645	0.0441681220402362	1	yes	ENSMUSG00000063808	7	-	35305930	35310574	539	annot_exons	novel
novel_circ_038401	16.6666666666667	5.66666666666667	28.8593199302357	11.1000191416649	-1.37847513866275	0.0393789728697454	1	yes	ENSMUSG00000020672	12	-	30257966	30288315	394	annot_exons	novel
novel_circ_038443	2.33333333333333	7.66666666666667	3.9259427136874	14.341722660958	1.86910729761214	0.0255805443756197	1	yes	ENSMUSG00000024074	17	+	78344350	78355177	927	annot_exons	novel
novel_circ_038446	1.66666666666667	7	2.76151233556192	13.4238833094804	2.28127160295597	0.0281687558503145	1	yes	ENSMUSG00000117604	18	+	26120641	26145600	687	annot_exons	novel
novel_circ_038461	7.66666666666667	1	13.0335256023734	1.90614874186476	-2.77349478334558	0.00703052987661029	1	yes	ENSMUSG00000047213	3	+	16189478	16205424	1718	annot_exons	novel
novel_circ_038519	4.33333333333333	0	7.41805508917898	0.001	-12.8568252665216	0.0179201357199091	1	yes	ENSMUSG00000030092	6	+	104767709	104848204	1943	annot_exons	novel
novel_circ_038526	2.33333333333333	10	3.98070296359885	18.6572768365119	2.22864330187909	0.0136853395655685	1	yes	ENSMUSG00000040913	19	-	45591729	45640521	1084	annot_exons	novel
novel_circ_038540	4.66666666666667	0.333333333333333	8.16690854574579	0.62217029174187	-3.71440865847448	0.0423301490072945	1	yes	ENSMUSG00000026587	1	+	158472375	158472562	188	one_exon	novel
novel_circ_038544	0	4.66666666666667	0.001	9.59808098193583	13.2285302702255	0.0347421850876889	1	yes	ENSMUSG00000025326	7	+	59243350	59262058	14952	exon_intron	novel
novel_circ_038556	4.66666666666667	0.333333333333333	8.05620928703802	0.703012408169003	-3.51847910446802	0.0458485326696825	1	yes	ENSMUSG00000035597	12	+	65044006	65055320	726	annot_exons	novel
novel_circ_038587	5.33333333333333	12.6666666666667	9.29365333171209	24.2386054689271	1.3829889618386	0.0279618055107343	1	yes	ENSMUSG00000031592	8	+	41315920	41329025	1023	annot_exons	novel
novel_circ_038621	27	11.3333333333333	46.1819624357135	21.1443916203305	-1.12705442881498	0.0345872809788743	1	yes	ENSMUSG00000021244	12	+	85040573	85043060	823	annot_exons	novel
novel_circ_038713	7.33333333333333	18.3333333333333	12.7663335316817	34.2370745483582	1.42321518812242	0.0330038915051204	1	yes	ENSMUSG00000057716	6	+	40004145	40021750	17606	exon_intron	novel
novel_circ_038810	3.66666666666667	11.6666666666667	6.10523986018659	21.6017449129205	1.82302797146691	0.0112720110494035	1	yes	ENSMUSG00000037386	15	+	39566958	39616510	658	annot_exons	novel
novel_circ_038889	4.33333333333333	0	7.66006454100134	0.001	-12.903140832503	0.0476334872311853	1	yes	ENSMUSG00000058318	2	+	92326913	92344642	735	annot_exons	novel
novel_circ_038923	1.33333333333333	8	2.25348957193264	14.5993202372033	2.69566851788347	0.0222487348134709	1	yes	ENSMUSG00000044033	2	-	77054577	77059681	454	annot_exons	novel
novel_circ_038998	6	0.333333333333333	10.178388665856	0.62217029174187	-4.03205586844911	0.016391949810152	1	yes	ENSMUSG00000040037	3	+	156850327	156859669	9343	exon_intron	novel
novel_circ_039006	4.33333333333333	11.6666666666667	7.26967023831207	22.2500482274864	1.61384663493668	0.0175441868055907	1	yes	ENSMUSG00000029705	5	-	136392315	136485851	238	annot_exons	novel
novel_circ_039032	3.33333333333333	12.6666666666667	5.57896367992015	24.1640288850953	2.11479195193179	0.0108758815694663	1	yes	ENSMUSG00000053289	9	-	53204059	53229251	1126	annot_exons	novel
novel_circ_039075	0	4.66666666666667	0.001	9.1923040166513	13.1662107976224	0.0106936683213226	1	yes	ENSMUSG00000039206	5	+	143478414	143487231	462	annot_exons	novel
novel_circ_039111	7.66666666666667	0.333333333333333	13.2949672297178	0.62217029174187	-4.41742690223371	0.00281258738888546	1	yes	ENSMUSG00000004347	6	-	56142094	56181797	1157	annot_exons	novel
novel_circ_039134	17.6666666666667	4	29.7910275765408	7.78941196661098	-1.93529156058186	0.0152767648765063	1	yes	ENSMUSG00000061603	12	+	53139381	53148170	3748	annot_exons	mm9_circ_007720
novel_circ_039154	3.33333333333333	10.3333333333333	5.63490268871646	19.5584785778766	1.79533154848809	0.0179791871284861	1	yes	ENSMUSG00000027284	2	-	120755830	120760354	375	annot_exons	novel
novel_circ_039201	0	3.33333333333333	0.001	6.38025438397529	12.6393982307813	0.0347370699720734	1	yes	ENSMUSG00000024109	17	-	90500652	90597629	35840	exon_intron	novel
novel_circ_039261	6	0	10.2148954991303	0.001	-13.3183868245743	0.0165062421834586	1	yes	ENSMUSG00000017291	11	-	77559742	77565839	548	annot_exons	novel
novel_circ_039349	10.3333333333333	2.66666666666667	17.3932986542567	4.89338745121014	-1.82962614409105	0.0156147275993112	1	yes	ENSMUSG00000028960	4	-	149350658	149361340	1052	annot_exons	novel
novel_circ_039405	13.3333333333333	3.66666666666667	22.9459009564226	6.59664771043266	-1.79843148846074	0.0231638177224285	1	yes	ENSMUSG00000043411	4	+	137621062	137635008	1226	annot_exons	novel
novel_circ_039434	7	17.3333333333333	11.8508418076108	32.7461010706711	1.4663335991944	0.0163858852912814	1	yes	ENSMUSG00000049659	11	-	20692465	20708737	1927	annot_exons	novel
novel_circ_039462	6.33333333333333	1	10.5574587541404	1.94735299165275	-2.43867628434835	0.0424093329035515	1	yes	ENSMUSG00000037646	15	+	35617598	35674952	1882	annot_exons	novel
novel_circ_039467	5.33333333333333	0.333333333333333	9.25596773955294	0.62217029174187	-3.89500242232511	0.0275663707350144	1	yes	ENSMUSG00000022762	16	+	81461569	81527123	3129	annot_exons	novel
novel_circ_039518	6.66666666666667	1	11.3987580527778	1.82530662543763	-2.64266590305842	0.0250873493054757	1	yes	ENSMUSG00000056342	11	+	23343320	23349343	462	annot_exons	novel
novel_circ_039574	1.66666666666667	8.33333333333333	2.63138090133216	15.1802862791572	2.5283069944936	0.0362450827079261	1	yes	ENSMUSG00000037486	12	+	3442474	3474613	680	annot_exons	novel
novel_circ_039785	1	6.66666666666667	1.76489898382536	13.2090563661719	2.90386988990477	0.0202724617460814	1	yes	ENSMUSG00000026743	2	+	18071125	18162886	1806	annot_exons	novel
novel_circ_039794	11.6666666666667	1.66666666666667	19.5531636252338	3.43421992441789	-2.50934771249065	0.00620233367096931	1	yes	ENSMUSG00000039987	5	-	20789629	20813296	1013	annot_exons	novel
novel_circ_039846	44.3333333333333	16	76.6108241867464	30.016459937571	-1.35179440265643	0.0148025593478778	1	yes	ENSMUSG00000040118	5	+	16162993	16213005	232	annot_exons	mm9_circ_015187
novel_circ_039875	3.33333333333333	10	5.5972170965573	18.779323202727	1.74636345888437	0.0191796355601937	1	yes	ENSMUSG00000044471	6	-	31080865	31093595	5339	exon_intron	novel
novel_circ_039978	32.3333333333333	12.6666666666667	55.1399817146477	23.2653673055038	-1.24491482488503	0.0214212017259597	1	yes	ENSMUSG00000002365	17	+	5886997	5920673	1276	annot_exons	novel
novel_circ_039994	13.6666666666667	2.33333333333333	23.2484211015038	4.19037504304114	-2.47198146246964	0.00380963618531939	1	yes	ENSMUSG00000040123	14	-	56794407	56804863	2848	annot_exons	novel
novel_circ_040127	10	0.666666666666667	16.8475902984682	1.16193208390776	-3.85794460893641	0.000661238973024225	1	yes	ENSMUSG00000025986	1	-	46832556	46836151	1233	annot_exons	novel
novel_circ_040162	9.66666666666667	20.6666666666667	16.5815769866613	39.8586336519371	1.26531103514864	0.0232371208340775	1	yes	ENSMUSG00000029227	5	+	74545412	74557149	483	annot_exons	novel
novel_circ_040171	1.66666666666667	7	2.81745134435823	13.6695424250595	2.27850234963255	0.0323749486769913	1	yes	ENSMUSG00000019849	10	+	45107772	45120840	496	annot_exons	novel
novel_circ_040272	18.6666666666667	5.33333333333333	31.5912546347556	9.62509066956603	-1.71465319807116	0.0171411890234536	1	yes	ENSMUSG00000021301	13	-	14270959	14311790	1236	annot_exons	novel
novel_circ_040331	7	0.333333333333333	12.0916725005483	0.703012408169003	-4.10431984631431	0.005158625287623	1	yes	ENSMUSG00000069601	10	+	69927695	69959072	759	annot_exons	novel
novel_circ_040346	9.33333333333333	2	16.1854322406247	3.97398171658378	-2.02603875381146	0.0351817517887273	1	yes	ENSMUSG00000020716	11	+	79555481	79565551	683	annot_exons	novel
novel_circ_040455	0	6.66666666666667	0.001	12.150276936875	13.5687015765824	0.00179596895571133	1	yes	ENSMUSG00000026836	2	-	58468514	58500557	797	annot_exons	novel
novel_circ_040486	25.6666666666667	7.66666666666667	43.0358062408096	14.1007626948254	-1.60976429826779	0.0175062736128401	1	yes	ENSMUSG00000039716	9	-	106952312	107006879	2365	annot_exons	novel
novel_circ_040532	4.66666666666667	0	8.2787865633384	0.001	-13.0152036094708	0.0360245283478783	1	yes	ENSMUSG00000025586	7	-	81436203	81436377	175	one_exon	novel
novel_circ_040830	22.6666666666667	8.33333333333333	38.799235420924	15.8301559768719	-1.29335275226103	0.00961350331003416	1	yes	ENSMUSG00000036555	5	-	140677416	140680945	426	annot_exons	novel
novel_circ_040957	16	30.6666666666667	27.4528801002879	57.5379731755791	1.06755689051644	0.0342416506198217	1	yes	ENSMUSG00000059921	3	+	141677987	141733941	470	annot_exons	novel
novel_circ_041080	0.666666666666667	6.66666666666667	1.20093721139978	13.1678521163839	3.45478740884847	0.0113936536577816	1	yes	ENSMUSG00000024299	17	+	33530133	33538695	1967	annot_exons	novel
novel_circ_041085	4	0	6.66920163261218	0.001	-12.7032983519776	0.039690744855722	1	yes	ENSMUSG00000027176	2	+	104651642	104659335	768	annot_exons	novel
novel_circ_041121	3.66666666666667	0	6.23537129441635	0.001	-12.6062597546873	0.0385604985411951	1	yes	ENSMUSG00000035696	4	-	44131544	44152553	3384	annot_exons	novel
novel_circ_041130	0	3.33333333333333	0.001	6.58314286661755	12.6845607919619	0.048310384545214	1	yes	ENSMUSG00000074064	8	+	119401481	119410183	616	annot_exons	novel
novel_circ_041227	15	39.3333333333333	26.006540511488	76.2523123210039	1.55190658809273	0.0094145307538583	1	yes	ENSMUSG00000035469	14	+	59226308	59235420	803	annot_exons	novel
novel_circ_041264	8.66666666666667	1.33333333333333	14.7436643362874	2.48868116696749	-2.5666418122155	0.0179284052002137	1	yes	ENSMUSG00000026615	1	+	185369577	185385110	1218	annot_exons	novel
novel_circ_041455	5.33333333333333	11.6666666666667	9.03339046325258	22.0502925111418	1.28745831924546	0.0420228126013149	1	yes	ENSMUSG00000022441	15	-	83904165	83918293	396	annot_exons	novel
novel_circ_041509	7	18.6666666666667	11.9262129919291	36.6930730996247	1.6213717301088	0.0135894920353586	1	yes	ENSMUSG00000062991	8	-	32501281	32544445	43165	intronic	novel
novel_circ_041526	2.33333333333333	7.66666666666667	4.09258098119146	14.341722660958	1.80913545510328	0.0468267039951977	1	yes	ENSMUSG00000025968	1	-	63163667	63165030	399	annot_exons	novel
novel_circ_041747	8.66666666666667	1.66666666666667	14.8349314194731	3.27253569156362	-2.18051742541729	0.028736399820774	1	yes	ENSMUSG00000037996	4	-	86996513	87011772	401	annot_exons	novel
novel_circ_041812	0	4.66666666666667	0.001	8.21593308693031	13.0042087166168	0.0455139361695615	1	yes	ENSMUSG00000028454	4	-	43023378	43023815	260	annot_exons	novel
novel_circ_041840	4.66666666666667	0	8.1097907780646	0.001	-12.9854489799502	0.0421277263477928	1	yes	ENSMUSG00000029326	5	+	100059140	100061167	296	annot_exons	novel
novel_circ_042060	0.333333333333333	6.33333333333333	0.58221518906274	13.0735051561417	4.48894970824172	0.0209706240433929	1	yes	ENSMUSG00000049336	11	-	36273231	36279817	6587	exon_intron	novel
novel_circ_042071	12.6666666666667	24	21.4105084511298	46.4370773691081	1.11695811865132	0.0357231917377383	1	yes	ENSMUSG00000033530	12	-	100446860	100466310	253	annot_exons	novel
novel_circ_042075	8	0.333333333333333	13.8177071333297	0.62217029174187	-4.47306492040922	0.0154753437923864	1	yes	ENSMUSG00000058761	7	-	99924296	99943105	2554	annot_exons	novel
novel_circ_042117	22	40	37.1702183146757	76.1207705420775	1.03414300383265	0.0100589106139818	1	yes	ENSMUSG00000049313	9	-	42067797	42072346	465	annot_exons	novel
novel_circ_042540	8.66666666666667	1.66666666666667	14.5369829588544	2.98723870934539	-2.28284344715853	0.0431739010410222	1	yes	ENSMUSG00000034269	6	+	113128412	113138200	475	annot_exons	novel
novel_circ_042629	8	0.333333333333333	13.8771824187806	0.580966041953883	-4.57811702785212	0.00222935153191176	1	yes	ENSMUSG00000047804	11	-	61893380	61916266	1505	annot_exons	novel
novel_circ_042637	5	0.333333333333333	8.59956012505674	0.580966041953883	-3.88773712236302	0.0393915526612832	1	yes	ENSMUSG00000044340	1	+	106347085	106369176	616	annot_exons	novel
novel_circ_042643	3	10	5.03443408301657	19.180401018565	1.92973136395923	0.0175701955355512	1	yes	ENSMUSG00000040420	15	+	23366853	23382970	356	annot_exons	novel
novel_circ_042685	13	3.33333333333333	22.6251273947042	6.300978650697	-1.84427808900393	0.0187998163377879	1	yes	ENSMUSG00000004698	12	-	34389245	34402867	668	annot_exons	novel
novel_circ_042737	24	5.66666666666667	40.7889258477425	10.2060567115199	-1.99875195169567	0.0100238236839016	1	yes	ENSMUSG00000024862	19	-	5111138	5114171	988	annot_exons	novel
novel_circ_042882	10.6666666666667	2	18.4583539880793	3.56820475129927	-2.37100359960612	0.00626643318046288	1	yes	ENSMUSG00000042323	14	+	31061469	31074982	1238	annot_exons	novel
novel_circ_042913	12	1.33333333333333	19.3922758010772	2.44591053403065	-2.98703858301962	0.0116244504869093	1	yes	ENSMUSG00000038095	5	-	124395895	124398509	250	annot_exons	novel
novel_circ_042964	10	2.33333333333333	17.3851906931396	4.23157929282913	-2.03859078591749	0.0292823163493763	1	yes	ENSMUSG00000005871	18	+	34268298	34306379	1962	annot_exons	novel
novel_circ_042984	13.6666666666667	3.66666666666667	23.3968059523707	6.84230682601173	-1.7737568870298	0.0425707247890465	1	yes	ENSMUSG00000036356	8	-	68718854	68719494	641	one_exon	novel
novel_circ_043047	32	12	53.7039642536578	22.3459615708775	-1.26501446044685	0.0142051883507054	1	yes	ENSMUSG00000096054	10	-	5259239	5262816	492	annot_exons	novel
novel_circ_043052	5.33333333333333	0.333333333333333	9.14526848084519	0.703012408169003	-3.70140346609594	0.0197794881676078	1	yes	ENSMUSG00000027977	3	-	123634253	123672477	1225	annot_exons	novel
novel_circ_043117	18.3333333333333	4.66666666666667	31.470089897161	8.82616491800594	-1.83412269021384	0.0118230088241757	1	yes	ENSMUSG00000005045	4	+	152356081	152363486	1412	annot_exons	novel
novel_circ_043138	12.3333333333333	23.6666666666667	21.2198663236412	44.470830665851	1.06744378498544	0.0348251163680317	1	yes	ENSMUSG00000035161	14	-	62695699	62696955	457	annot_exons	novel
novel_circ_043165	5.33333333333333	13	9.16470065636718	24.4915038957259	1.41812170064308	0.041013247599295	1	yes	ENSMUSG00000046679	6	+	86447311	86465963	878	annot_exons	novel
novel_circ_043234	10.3333333333333	1.33333333333333	17.6376656238487	2.48868116696749	-2.82520631137753	0.0260059711466026	1	yes	ENSMUSG00000056267	9	+	99254255	99263809	519	annot_exons	novel
novel_circ_043249	12.3333333333333	3	20.887768547518	5.55676199274001	-1.91034202348285	0.0226422573810637	1	yes	ENSMUSG00000037643	3	+	31037846	31041529	721	annot_exons	novel
novel_circ_043256	0	4.66666666666667	0.001	8.7865270513668	13.1010773253615	0.00659494917972235	1	yes	ENSMUSG00000033278	17	-	67095424	67191371	395	annot_exons	novel
novel_circ_043316	13	3	21.4916300787955	5.76121685853111	-1.89932944263852	0.0464287972736751	1	yes	ENSMUSG00000062995	6	-	8737017	8754751	559	annot_exons	novel
novel_circ_043413	0	5.33333333333333	0.001	10.9248300649956	13.4153232184245	0.0176469098592474	1	yes	ENSMUSG00000026842	2	+	31784507	31792422	721	annot_exons	novel
novel_circ_043479	11.6666666666667	25.3333333333333	19.7415915860296	48.3108275555534	1.29110826014157	0.0298486098853384	1	yes	ENSMUSG00000015968	14	-	30137041	30142717	254	annot_exons	novel
novel_circ_043484	5.66666666666667	12.6666666666667	9.59735223567817	24.6031781844236	1.35813634367478	0.0395228367287169	1	yes	ENSMUSG00000020704	11	-	81083024	81084565	1542	intronic	novel
novel_circ_043521	5.33333333333333	0	9.4591128403313	0.001	-13.2074891658089	0.0344710975694807	1	yes	ENSMUSG00000019820	10	-	12666699	12688427	1854	annot_exons	novel
novel_circ_043562	1.66666666666667	6.33333333333333	2.68731991012847	12.1795427259967	2.18021998778215	0.0456024421538069	1	yes	ENSMUSG00000033004	14	-	103252409	103262821	320	annot_exons	novel
novel_circ_043563	7	1	11.6088323557884	1.78410237564963	-2.7019525620669	0.0367473315479822	1	yes	ENSMUSG00000051910	7	-	115541622	115550159	519	annot_exons	novel
novel_circ_043566	2	11	3.26953509919121	21.3781122752434	2.70897705004912	0.00580587829928862	1	yes	ENSMUSG00000033004	14	-	103208749	103211389	311	annot_exons	novel
novel_circ_043600	8.33333333333333	20.3333333333333	14.6066036998254	38.8624923458056	1.41175766303712	0.0258911454189907	1	yes	ENSMUSG00000030660	7	-	116394201	116405963	262	annot_exons	novel
novel_circ_043606	10.3333333333333	2	17.5028191540795	3.89470598330549	-2.16800098711938	0.0282285597763637	1	yes	ENSMUSG00000038696	2	+	34581192	34597560	279	annot_exons	novel
novel_circ_043630	1.33333333333333	14	2.17929714649918	28.2711187637544	3.6973941495928	0.00152734919212771	1	yes	ENSMUSG00000021313	13	-	11851058	11853190	232	annot_exons	novel
novel_circ_043681	9.33333333333333	2.66666666666667	16.112418574076	4.97422956763728	-1.69562807118959	0.0332754908475623	1	yes	ENSMUSG00000021687	13	-	94224895	94253070	696	annot_exons	novel
novel_circ_043692	2.33333333333333	7.66666666666667	3.94419613032455	14.4653354103219	1.87479657716865	0.0202760480455493	1	yes	ENSMUSG00000038872	8	+	108674242	108674602	361	one_exon	novel
novel_circ_043837	7.66666666666667	1	13.2378494620366	1.86651087522561	-2.82625295035532	0.0171377148335267	1	yes	ENSMUSG00000037373	5	-	33259138	33261153	352	annot_exons	novel
novel_circ_043917	5.66666666666667	0.666666666666667	9.42953520928925	1.32518269991087	-2.83099538639263	0.0445549517179931	1	yes	ENSMUSG00000026077	1	+	39330937	39338199	586	annot_exons	novel
novel_circ_044024	4.33333333333333	0	7.60294677332018	0.001	-12.8923429757557	0.0226077832123489	1	yes	ENSMUSG00000024085	17	+	64713562	64740883	852	annot_exons	novel
novel_circ_044036	1	11	1.65302096623275	21.2101625097937	3.68157874626731	0.000120511383272424	1	yes	ENSMUSG00000036893	2	-	24863223	24877626	519	annot_exons	novel
novel_circ_044046	2.33333333333333	12.6666666666667	4.01956731464287	23.8375276530891	2.5681224958455	0.00816824429341426	1	yes	ENSMUSG00000003134	1	-	39389308	39406870	1317	annot_exons	novel
novel_circ_044102	2.66666666666667	11.3333333333333	4.52641131938729	21.5439030530197	2.25084004810606	0.0108476488076712	1	yes	ENSMUSG00000028351	4	-	68904737	68905004	268	one_exon	novel
novel_circ_044106	0.666666666666667	6	1.16443037812548	11.0279827196063	3.24347262403671	0.038883368917789	1	yes	ENSMUSG00000055540	16	-	59775543	59839367	398	annot_exons	novel
novel_circ_044362	2.33333333333333	8	3.94419613032455	14.4757074878393	1.87583066191061	0.0466531260755485	1	yes	ENSMUSG00000044712	12	+	73337022	73355344	3696	exon_intron	novel
novel_circ_044400	18.6666666666667	7.33333333333333	32.1859727971081	13.8447315017289	-1.21709499887122	0.03252512900556	1	yes	ENSMUSG00000020181	10	-	109816254	109841818	2058	annot_exons	novel
novel_circ_044432	0.333333333333333	7.66666666666667	0.600468605699887	14.6270196431762	4.60640321058454	0.000627230764963766	1	yes	ENSMUSG00000026766	2	-	50287795	50291502	622	annot_exons	novel
novel_circ_044481	9.66666666666667	2.33333333333333	16.6386947543425	4.55651414168651	-1.86853981350383	0.0278969375774812	1	yes	ENSMUSG00000029775	6	+	30444427	30447477	301	annot_exons	novel
novel_circ_044644	6.66666666666667	0.333333333333333	11.0460493422477	0.580966041953883	-4.24893282764372	0.00823115964540767	1	yes	ENSMUSG00000038290	11	+	74945522	75038729	698	annot_exons	novel
novel_circ_044686	2	7.33333333333333	3.28778851582836	14.007982117732	2.09105974017625	0.033006295521061	1	yes	ENSMUSG00000005102	2	+	118442015	118448512	473	annot_exons	novel
novel_circ_044710	7.66666666666667	1.66666666666667	13.2207748042844	3.19012719198764	-2.05112087731904	0.0334378492039641	1	yes	ENSMUSG00000052798	10	-	117784995	117787911	264	annot_exons	novel
novel_circ_044723	0.666666666666667	7.66666666666667	1.18268379476263	13.9771499454614	3.562933905587	0.00674866830992735	1	yes	ENSMUSG00000044950	11	+	43704534	43720370	3113	annot_exons	novel
novel_circ_044759	0	6	0.001	12.1279663986913	13.5660500410975	0.00463630284394998	1	yes	ENSMUSG00000023999	17	+	49671033	49686520	388	annot_exons	novel
novel_circ_044766	20.3333333333333	6	34.94748513267	11.3941218182517	-1.61689890536526	0.00810168775216474	1	yes	ENSMUSG00000022141	15	-	8325684	8330316	589	annot_exons	novel
novel_circ_044810	6.33333333333333	1	11.1509981576081	1.94735299165275	-2.51758652918465	0.0475874682130039	1	yes	ENSMUSG00000041890	5	-	114761573	114767208	577	annot_exons	novel
novel_circ_044824	10.3333333333333	1.33333333333333	16.9663975182931	2.40627266739151	-2.81780823316425	0.0117637766360684	1	yes	ENSMUSG00000039361	7	+	90160448	90182368	1279	annot_exons	novel
novel_circ_044856	6.33333333333333	0.333333333333333	11.0391201400155	0.580966041953883	-4.24802753904869	0.0113992663987701	1	yes	ENSMUSG00000037761	2	+	158631463	158632454	401	annot_exons	novel
novel_circ_044951	11.6666666666667	3.33333333333333	19.5349102085967	6.05531953511792	-1.68977962716611	0.0244103897685149	1	yes	ENSMUSG00000070733	5	-	73101454	73112852	951	annot_exons	novel
novel_circ_044953	5.33333333333333	0	8.94094462118197	0.001	-13.1262115465295	0.00652162082880884	1	yes	ENSMUSG00000027259	2	+	121150220	121155532	754	annot_exons	novel
novel_circ_044975	5.33333333333333	12.3333333333333	8.97863021334113	23.4151130776918	1.38287273699155	0.0254154989170414	1	yes	ENSMUSG00000042359	2	+	76523889	76524144	256	one_exon	novel
novel_circ_044981	8.66666666666667	0.333333333333333	15.1729229900206	0.62217029174187	-4.60804572164164	0.00700709166332974	1	yes	ENSMUSG00000113441	12	+	71431207	71436739	512	annot_exons	novel
novel_circ_045084	6.66666666666667	0.333333333333333	11.3086697284769	0.703012408169003	-4.00773526760361	0.0342318607650836	1	yes	ENSMUSG00000026384	1	-	119706155	119716015	354	annot_exons	novel
novel_circ_045185	3.33333333333333	9.66666666666667	5.5972170965573	17.9923359118332	1.68460089014155	0.0187032613999893	1	yes	ENSMUSG00000020181	10	-	109816254	109863891	3228	annot_exons	novel
novel_circ_045210	6	1	10.3838912844041	1.82530662543763	-2.50813644241146	0.0477947042557571	1	yes	ENSMUSG00000028634	4	+	119914370	119918082	3713	intronic	novel
novel_circ_045267	10.6666666666667	0.333333333333333	18.4035937381678	0.62217029174187	-4.88653419529667	9.06752002595564e-05	1	yes	ENSMUSG00000056608	8	+	90994460	91015924	2090	annot_exons	novel
novel_circ_045281	0.666666666666667	11.3333333333333	1.16443037812548	21.992450651241	4.23931208700637	0.000263221644660554	1	yes	ENSMUSG00000027309	2	-	130812845	130822500	422	annot_exons	novel
novel_circ_045569	3.33333333333333	9.66666666666667	5.81979437285768	18.0335401616212	1.63164255451632	0.037202655293897	1	yes	ENSMUSG00000059119	7	-	143534286	143536039	361	annot_exons	novel
novel_circ_045631	14.6666666666667	3	24.3090814231537	5.35230712694891	-2.18326257028386	0.0111407609376557	1	yes	ENSMUSG00000027782	3	-	69074074	69102248	1512	annot_exons	novel
novel_circ_045749	18	6.66666666666667	30.4851207831961	12.5179824186692	-1.28410320686687	0.0362629843224003	1	yes	ENSMUSG00000023348	5	-	137311874	137312233	264	annot_exons	novel
novel_circ_045763	22	45.3333333333333	37.5959406917544	86.8015078746429	1.2071432050335	0.00278455826274985	1	yes	ENSMUSG00000023088	16	+	14419700	14423260	297	annot_exons	novel
novel_circ_045801	5.66666666666667	0	9.3188359505815	0.001	-13.1859340385538	0.00813087352761887	1	yes	ENSMUSG00000026017	1	+	60102627	60109449	630	annot_exons	novel
novel_circ_045808	0	4.66666666666667	0.001	9.07025765043619	13.1469278173042	0.00959689312741239	1	yes	ENSMUSG00000032360	9	-	76246347	76259830	539	annot_exons	novel
novel_circ_045915	8.66666666666667	2	14.7607389940396	4.05639021615976	-1.86349660316175	0.0493183668662134	1	yes	ENSMUSG00000042605	5	+	121794938	121803080	968	annot_exons	novel
novel_circ_045920	10.3333333333333	0.333333333333333	17.7448286059019	0.580966041953883	-4.93280099038339	9.38281861486431e-05	1	yes	ENSMUSG00000028212	4	+	11193926	11199431	668	annot_exons	novel
novel_circ_045979	32	12.3333333333333	55.5552386128396	23.7384815434003	-1.22669530333245	0.034743830857597	1	yes	ENSMUSG00000063887	3	-	25433880	25440077	1584	annot_exons	novel
novel_circ_046147	18.3333333333333	4	31.6049363669302	6.97159250344657	-2.18058976009841	0.0389277203564329	1	yes	ENSMUSG00000033004	14	-	103291018	103298863	822	annot_exons	novel
novel_circ_046192	21	7.33333333333333	36.224972287273	13.7623230021529	-1.39626057675211	0.0189655316644772	1	yes	ENSMUSG00000024887	19	-	32043481	32061460	1119	annot_exons	novel
novel_circ_046289	3	11	5.07211967517573	20.1148779801553	1.98760229542938	0.0280638184094615	1	yes	ENSMUSG00000026748	2	+	16669494	16751344	747	annot_exons	novel
novel_circ_046370	2	10.6666666666667	3.38141311678382	19.7321012713972	2.54484640659557	0.0112436907742012	1	yes	ENSMUSG00000063239	17	-	27454487	27473124	353	annot_exons	novel
novel_circ_046380	21.3333333333333	7.33333333333333	36.6370129321771	13.4358217701467	-1.44721732018169	0.0136845183924826	1	yes	ENSMUSG00000021027	12	-	55786170	55795776	441	annot_exons	novel
novel_circ_046614	1	7.66666666666667	1.69070655839191	14.8711123756064	3.13681437637013	0.00599705886244658	1	yes	ENSMUSG00000014850	13	-	92249827	92256802	220	annot_exons	novel
novel_circ_046656	6	0	10.3632803499973	0.001	-13.3391931195994	0.0177216929484015	1	yes	ENSMUSG00000072258	1	+	183397780	183400801	334	annot_exons	novel
novel_circ_046658	17.3333333333333	5.33333333333333	29.8959763919011	9.78834128556914	-1.61081502038412	0.0204306901990349	1	yes	ENSMUSG00000034973	9	+	86516967	86545393	4342	annot_exons	novel
novel_circ_046682	34.3333333333333	14.3333333333333	57.9243191513093	27.4715032938516	-1.07623332195679	0.0158835935717495	1	yes	ENSMUSG00000041057	17	+	71630161	71632141	258	annot_exons	novel
novel_circ_046685	30.3333333333333	55	51.6649439969084	104.05530005659	1.0100928389699	0.0143215219943338	1	yes	ENSMUSG00000038665	6	-	37029763	37064013	933	annot_exons	novel
novel_circ_046730	5.66666666666667	0.333333333333333	9.89294317852714	0.62217029174187	-3.991018376883	0.0376060638084601	1	yes	ENSMUSG00000022020	14	-	79355721	79381629	1008	annot_exons	novel
novel_circ_046827	8.66666666666667	1	14.9079450860217	1.94735299165275	-2.9364950834839	0.0134266151565297	1	yes	ENSMUSG00000037652	3	-	30922197	30951031	2697	annot_exons	novel
novel_circ_046847	0	5	0.001	9.0837624942513	13.1490742702263	0.0117173043940521	1	yes	ENSMUSG00000000131	7	-	126128227	126140674	382	annot_exons	novel
novel_circ_046941	33.3333333333333	61.6666666666667	56.9584621894997	120.107927946051	1.07634928104402	0.0318415803029293	1	yes	ENSMUSG00000026279	1	-	93714898	93725316	374	annot_exons	novel
novel_circ_046971	18	7	30.2030682214449	13.2621990766262	-1.18737509889576	0.0346799089323355	1	yes	ENSMUSG00000031309	X	+	159336695	159352433	1114	annot_exons	novel
novel_circ_047003	5.33333333333333	0.333333333333333	9.16470065636718	0.62217029174187	-3.88070634544948	0.0234754770555149	1	yes	ENSMUSG00000018171	11	-	86663483	86665878	429	annot_exons	novel
novel_circ_047026	4	0	6.68745504924933	0.001	-12.7072415738007	0.0310970503848389	1	yes	ENSMUSG00000001467	5	-	4086460	4092507	581	annot_exons	novel
novel_circ_047049	4.66666666666667	0	7.7035005765079	0.001	-12.9112984599163	0.0446802147170798	1	yes	ENSMUSG00000028184	3	-	148890412	148890625	214	one_exon	novel
novel_circ_047157	23	43	38.414591561582	81.8898193163527	1.09202969021684	0.0221737090509727	1	yes	ENSMUSG00000027787	3	+	69730405	69731655	220	annot_exons	mm9_circ_009095
novel_circ_047292	1	7	1.63476754959561	13.3414748099045	3.02876073939319	0.0122665384755999	1	yes	ENSMUSG00000061665	17	-	42820595	42834285	688	annot_exons	novel
novel_circ_047377	9	1.33333333333333	14.9525598804131	2.36506841760352	-2.66043867105291	0.0161995618387373	1	yes	ENSMUSG00000024019	17	+	29685851	29687154	318	annot_exons	novel
novel_circ_047397	9.66666666666667	1	16.4343708946793	1.86651087522561	-3.13830041167873	0.00313811283564044	1	yes	ENSMUSG00000024241	17	-	80408246	80422785	1018	annot_exons	novel
novel_circ_047412	9.66666666666667	1.66666666666667	16.0233656575831	3.06964720892137	-2.384032450207	0.0279491125231847	1	yes	ENSMUSG00000025006	19	-	40321793	40373617	3078	annot_exons	novel
novel_circ_047445	5.66666666666667	14	9.3188359505815	26.6845160029578	1.51778118531929	0.0226582733437679	1	yes	ENSMUSG00000026219	1	-	84754271	84757950	556	annot_exons	novel
novel_circ_047469	14.3333333333333	30.3333333333333	24.8603635499997	58.7386664613199	1.24046311860316	0.0183314135040423	1	yes	ENSMUSG00000020257	9	+	106184683	106186512	369	annot_exons	novel
novel_circ_047539	7	14.3333333333333	11.8702739831328	26.8628378459248	1.17825848725649	0.0468953570164008	1	yes	ENSMUSG00000038970	5	+	144143529	144156994	412	annot_exons	novel
novel_circ_047655	6	0.333333333333333	10.4569049509527	0.703012408169003	-3.89476194059688	0.0176438781914501	1	yes	ENSMUSG00000052407	4	+	83693747	83696436	757	annot_exons	novel
novel_circ_047698	1.33333333333333	7.66666666666667	2.36536758952525	14.382926910746	2.60422098473807	0.00993586955585847	1	yes	ENSMUSG00000029629	6	+	11986342	12007106	1199	annot_exons	novel
novel_circ_047777	3.66666666666667	0	6.42026297855758	0.001	-12.6484166770393	0.0447539999358292	1	yes	ENSMUSG00000059811	17	-	79864703	79865176	240	annot_exons	novel
novel_circ_047782	9	2.33333333333333	15.3064473498281	4.19037504304114	-1.86898819237203	0.0295858979672172	1	yes	ENSMUSG00000049550	5	-	123617336	123635278	1848	annot_exons	novel
novel_circ_047875	4.33333333333333	0	7.69539261539078	0.001	-12.9097792187305	0.0355012024899887	1	yes	ENSMUSG00000058325	7	+	134990522	134999318	197	annot_exons	novel
novel_circ_048073	2.66666666666667	8.66666666666667	4.5823503281836	16.7772611174712	1.87234755112531	0.0233561930048427	1	yes	ENSMUSG00000021461	13	-	63398083	63403038	377	annot_exons	novel
novel_circ_048171	4.66666666666667	0	8.29703997997553	0.001	-13.0183810225835	0.036393586169572	1	yes	ENSMUSG00000014554	6	-	83481347	83490608	513	annot_exons	novel
novel_circ_048193	10	2.33333333333333	16.4778069301858	4.3932635256834	-1.90715929783261	0.0487450535755799	1	yes	ENSMUSG00000020181	10	-	109841703	109863891	1286	annot_exons	novel
novel_circ_048364	6.33333333333333	0	10.1670644514511	0.001	-13.3116155678228	0.0220968257585744	1	yes	ENSMUSG00000042104	14	-	119026422	119059140	2046	annot_exons	novel
novel_circ_048524	41	16	71.1254851077818	29.8485101721214	-1.25270766319282	0.013361628462727	1	yes	ENSMUSG00000027272	2	-	120903994	120907025	388	annot_exons	novel
novel_circ_048604	0	4.66666666666667	0.001	8.62171005221485	13.0737583302143	0.0365307321052259	1	yes	ENSMUSG00000035941	9	-	85734975	85744059	907	annot_exons	novel
novel_circ_048627	6.66666666666667	16.6666666666667	11.5677538380516	32.1531965680509	1.47485341565428	0.042530583673023	1	yes	ENSMUSG00000017978	6	-	23583342	23587613	359	annot_exons	novel
novel_circ_048757	0	4.66666666666667	0.001	8.7072513180885	13.0880016492259	0.0123807304072041	1	yes	ENSMUSG00000028525	4	+	102487211	102570878	3418	annot_exons	novel
novel_circ_048788	0	4.33333333333333	0.001	8.04544315970748	12.9739561744366	0.0260825684343767	1	yes	ENSMUSG00000032826	3	-	126997853	127004043	535	annot_exons	novel
novel_circ_048822	6	0	10.0688681660331	0.001	-13.2976138997339	0.00457870849674157	1	yes	ENSMUSG00000041710	X	-	144411612	144481481	1518	annot_exons	novel
novel_circ_048831	6	0.666666666666667	10.3291310344927	1.40602481633801	-2.8770249254511	0.038887690679345	1	yes	ENSMUSG00000034297	11	-	86298280	86299196	917	one_exon	novel
novel_circ_048860	1.33333333333333	8.33333333333333	2.40187442279955	15.9094317101502	2.72764967337058	0.0183601718221047	1	yes	ENSMUSG00000033316	5	+	110577440	110589943	523	annot_exons	novel
novel_circ_048932	12.6666666666667	4	21.8032602715888	7.37893585187995	-1.56305920017893	0.0430028822180136	1	yes	ENSMUSG00000022948	16	-	93585179	93591303	1972	annot_exons	novel
novel_circ_049006	11	3.33333333333333	19.2072074446461	6.17736590133303	-1.63658408646887	0.0328870221026961	1	yes	ENSMUSG00000026737	2	-	18889052	18908152	348	annot_exons	novel
novel_circ_049089	1.33333333333333	9.33333333333333	2.23523615529549	17.2053486209394	2.94435795779496	0.00402477409932671	1	yes	ENSMUSG00000028575	4	-	94875759	94920076	32217	exon_intron	novel
novel_circ_049127	4.66666666666667	0	8.2057728967898	0.001	-13.002423511375	0.0434097389242562	1	yes	ENSMUSG00000039852	4	+	150395209	150477468	11961	exon_intron	novel
novel_circ_049301	9.33333333333333	1.33333333333333	16.1465678895806	2.56952328339462	-2.65165490850553	0.0117708192197175	1	yes	ENSMUSG00000024867	19	-	24346237	24350289	301	annot_exons	novel
novel_circ_049303	13	3.33333333333333	21.8078319560514	6.21857015112102	-1.81019154866475	0.0107145927980021	1	yes	ENSMUSG00000028080	3	+	86295089	86328356	2121	annot_exons	novel
novel_circ_049328	0.666666666666667	5	1.10849136932917	9.61315220889978	3.11641203924731	0.0370961936071121	1	yes	ENSMUSG00000028399	4	-	77548410	77632379	177	annot_exons	novel
novel_circ_049329	2.33333333333333	8.33333333333333	3.90651053816539	16.1566572088781	2.04817632614978	0.0204145324796857	1	yes	ENSMUSG00000021983	14	-	59684915	59691540	194	annot_exons	novel
novel_circ_049362	13	3.66666666666667	22.8100190788454	6.92314894243887	-1.72016736206878	0.046634189525352	1	yes	ENSMUSG00000039585	9	+	59779543	59815378	1793	annot_exons	novel
novel_circ_049442	0	5	0.001	9.93808705775715	13.2787524646306	0.0104853361071825	1	yes	ENSMUSG00000003153	6	-	122735423	122737298	592	annot_exons	novel
novel_circ_049468	8.33333333333333	1.66666666666667	14.2162093971361	3.19012719198764	-2.15585098552772	0.0131166527162955	1	yes	ENSMUSG00000028954	5	+	24702377	24707863	504	annot_exons	novel
novel_circ_049481	3.66666666666667	13.6666666666667	6.32781713648695	26.308004826795	2.05572202606916	0.00156522009571294	1	yes	ENSMUSG00000058589	10	+	90644458	90680919	252	annot_exons	novel
novel_circ_049547	0.333333333333333	5.33333333333333	0.526276180266433	9.78834128556914	4.21717240033007	0.0284945933021162	1	yes	ENSMUSG00000063808	7	-	35291726	35293833	307	annot_exons	novel
novel_circ_049599	0.333333333333333	4.33333333333333	0.526276180266433	8.4892916084823	4.0117521689298	0.0424933519438448	1	yes	ENSMUSG00000025006	19	-	40363202	40365166	237	annot_exons	novel
novel_circ_049668	4.33333333333333	16	7.34386266374552	28.8643073266561	1.97467562004424	0.0317922806887394	1	yes	ENSMUSG00000031835	8	-	119531049	119535377	417	annot_exons	novel
novel_circ_049709	22.6666666666667	9	38.110892657616	16.9128123275014	-1.17208682369113	0.0240871579082767	1	yes	ENSMUSG00000074994	2	-	104760494	104780260	1280	annot_exons	novel
novel_circ_049835	5	0	8.75148125257822	0.001	-13.0953115090228	0.0491900556415685	1	yes	ENSMUSG00000032355	9	-	77158918	77190737	6276	exon_intron	novel
novel_circ_050003	5.33333333333333	0	8.68068175272245	0.001	-13.0835926363927	0.0153833600859097	1	yes	ENSMUSG00000038024	4	+	86819862	86829029	1718	annot_exons	novel
novel_circ_050117	9	2	15.2505083410318	3.97398171658378	-1.94020019224424	0.0357480369262924	1	yes	ENSMUSG00000021638	13	-	100539261	100541184	790	annot_exons	novel
novel_circ_050221	1.33333333333333	6.66666666666667	2.21698273865834	13.0870099999568	2.56146607860293	0.0287378823466265	1	yes	ENSMUSG00000053693	8	-	84923731	84925746	598	annot_exons	novel
novel_circ_050227	7.66666666666667	1.33333333333333	13.0712111945326	2.4474769171795	-2.4170256706707	0.0200330189417188	1	yes	ENSMUSG00000050663	10	-	114498769	114567264	547	annot_exons	novel
novel_circ_050296	9.33333333333333	1.66666666666667	15.2939443765383	3.06964720892137	-2.31681576925192	0.0383984115278288	1	yes	ENSMUSG00000033671	1	-	155871909	155894754	999	annot_exons	novel
novel_circ_050343	5.33333333333333	16.3333333333333	9.10876164757088	31.8528283588687	1.80609464618404	0.00517896898301277	1	yes	ENSMUSG00000024483	18	+	36632067	36634805	761	annot_exons	novel
novel_circ_050358	7.66666666666667	23.3333333333333	13.2767138130807	45.6016465172065	1.78018781395444	0.0067121190078343	1	yes	ENSMUSG00000055991	5	+	145211746	145218883	832	annot_exons	novel
novel_circ_050359	6.33333333333333	0.333333333333333	11.0414776577852	0.62217029174187	-4.14947993896683	0.0158766488074078	1	yes	ENSMUSG00000024483	18	+	36578618	36581215	305	annot_exons	novel
novel_circ_050413	22	8	37.20672514795	15.2095520682789	-1.29058574795596	0.0132305766153871	1	yes	ENSMUSG00000024151	17	+	87717455	87718805	451	annot_exons	novel
novel_circ_050447	9	2.33333333333333	15.3064473498281	4.51530989189852	-1.76124255958262	0.0307463355605097	1	yes	ENSMUSG00000042628	12	-	83550821	83575136	1729	annot_exons	novel
novel_circ_050476	1	6.66666666666667	1.63476754959561	12.3547318026661	2.91790627675286	0.016360397022167	1	yes	ENSMUSG00000040387	4	-	24626897	24650266	1074	annot_exons	novel
novel_circ_050499	7.33333333333333	1	12.2846721458066	2.02819510807988	-2.59859100712582	0.0158136771107659	1	yes	NA	X	-	105246234	105339662	93429	intergenic	novel
novel_circ_050640	1.66666666666667	8	2.85395817763253	15.4505120344115	2.43661855165703	0.0190696757921992	1	yes	ENSMUSG00000029312	5	-	103885907	103890781	4875	exon_intron	novel
novel_circ_050648	0.666666666666667	7	1.05255236053287	12.8929272116831	3.61461594167968	0.01664738457592	1	yes	ENSMUSG00000032289	9	-	60497098	60545886	24960	exon_intron	novel
novel_circ_050684	0.666666666666667	10	1.16443037812548	17.9995752230529	3.95026657261572	0.00596884447061555	1	yes	ENSMUSG00000051236	10	-	120825108	120852092	303	annot_exons	novel
novel_circ_050705	9	1.66666666666667	15.3064473498281	3.06964720892137	-2.31799470700714	0.0134735259333191	1	yes	ENSMUSG00000038331	1	-	56831439	56871784	1040	annot_exons	novel
novel_circ_050794	131.666666666667	57	224.091938992934	106.65809856021	-1.0710972395191	0.000552149120018646	1	yes	ENSMUSG00000071064	8	+	79060250	79136663	3625	annot_exons	novel
novel_circ_050816	13.6666666666667	24.6666666666667	22.971083575292	46.7874555224468	1.02630285957191	0.0274248227087587	1	yes	ENSMUSG00000039967	4	-	34839332	34848032	8416	exon_intron	novel
novel_circ_050918	49	18	83.8520955529014	34.5088666867613	-1.28087974403303	0.0101870615015631	1	yes	ENSMUSG00000028514	4	+	106400971	106404068	455	annot_exons	novel
novel_circ_050947	15	6	25.820470068462	11.3148460849734	-1.1902983056648	0.0416500189377244	1	yes	ENSMUSG00000040852	17	+	84597898	84600782	432	annot_exons	novel
novel_circ_051111	0	4.33333333333333	0.001	7.87905977740668	12.9438077651808	0.022391861590904	1	yes	ENSMUSG00000032612	9	+	108360095	108372786	1152	annot_exons	novel
novel_circ_051170	0	3.66666666666667	0.001	7.0832667921443	12.7901991672653	0.0251199574016311	1	yes	ENSMUSG00000046997	9	-	96944028	96944704	677	one_exon	novel
novel_circ_051241	0	4.66666666666667	0.001	8.90700703443307	13.1207250180968	0.0135963558296365	1	yes	ENSMUSG00000043411	4	+	137634898	137639310	943	annot_exons	novel
novel_circ_051292	4	0	6.72396188252363	0.001	-12.7150958307635	0.0313643908115808	1	yes	ENSMUSG00000020128	11	+	21305651	21316886	4181	annot_exons	novel
novel_circ_051387	55	20.6666666666667	93.8214453235549	38.2308266413525	-1.29518133078051	0.0078802253553614	1	yes	ENSMUSG00000019986	10	+	20979380	20988684	728	annot_exons	novel
novel_circ_051401	7	0.666666666666667	12.0575231850437	1.16193208390776	-3.37533593486514	0.0248373591730806	1	yes	ENSMUSG00000038679	15	-	50822105	50846942	2899	annot_exons	novel
novel_circ_051431	2.33333333333333	10.3333333333333	3.79581127945764	19.5996828276646	2.36835013689074	0.0058597615553655	1	yes	ENSMUSG00000020525	11	+	85326867	85339796	785	annot_exons	novel
novel_circ_051438	11	2	18.7803063086825	3.60940900108726	-2.37938605672298	0.00322719022746038	1	yes	ENSMUSG00000029095	5	+	35798453	35812219	665	annot_exons	novel
novel_circ_051551	5.33333333333333	0.333333333333333	8.92151244565997	0.62217029174187	-3.84190689419601	0.0393665067808779	1	yes	ENSMUSG00000038764	4	-	57218509	57270177	1970	annot_exons	novel
novel_circ_051615	1.33333333333333	9.66666666666667	2.36536758952525	19.288942540965	3.02763774621674	0.0266232703776001	1	yes	ENSMUSG00000021725	13	-	116910865	116927391	486	annot_exons	novel
novel_circ_051873	5	0.333333333333333	8.69436348489705	0.62217029174187	-3.80469899776216	0.0431943954046862	1	yes	ENSMUSG00000038331	1	-	56845576	56899117	1196	annot_exons	novel
novel_circ_051944	13.3333333333333	4.66666666666667	22.892319465396	8.7453228015788	-1.38828010309446	0.0373683437052476	1	yes	ENSMUSG00000042699	1	-	153482742	153483872	274	annot_exons	novel
novel_circ_051967	5	10.6666666666667	8.5447998751453	20.1425773861282	1.23712968971493	0.0494205913597955	1	yes	ENSMUSG00000023923	17	-	50874566	50935558	658	annot_exons	novel
novel_circ_052045	18.3333333333333	5	31.773932152204	9.16460461067843	-1.79369909552277	0.0147763597879628	1	yes	ENSMUSG00000037386	15	+	39436997	39511374	2501	annot_exons	novel
novel_circ_052074	1	7	1.63476754959561	12.812085095256	2.97034786920873	0.0268844463596084	1	yes	ENSMUSG00000067028	1	+	100379051	100390691	684	annot_exons	novel
novel_circ_052089	4.66666666666667	16	7.70232181762304	31.0230704350381	2.00997617272711	0.00857446272641607	1	yes	ENSMUSG00000012114	16	-	17680549	17697694	383	annot_exons	novel
novel_circ_052112	0.666666666666667	5.33333333333333	1.20093721139978	10.6395330827773	3.14720220967524	0.0493843837014003	1	yes	ENSMUSG00000015002	15	+	65845909	65848309	298	annot_exons	novel
novel_circ_052196	0.666666666666667	7	1.12674478596632	13.6299045584204	3.59654278081821	0.0103703673131684	1	yes	ENSMUSG00000037646	15	+	35533296	35607364	930	annot_exons	novel
novel_circ_052251	4.33333333333333	12.3333333333333	7.47399409797528	23.331138194967	1.64230536044123	0.0101151077777285	1	yes	ENSMUSG00000026313	1	-	92148256	92162635	14380	exon_intron	novel
novel_circ_052370	0	4	0.001	7.78941196661098	12.9272987060331	0.049937998422141	1	yes	ENSMUSG00000037110	2	-	146260366	146353279	2944	annot_exons	novel
novel_circ_052382	0	4	0.001	7.38206861817763	12.8498094325199	0.0295958991245308	1	yes	ENSMUSG00000022139	14	+	120388900	120396604	472	annot_exons	novel
novel_circ_052406	6.66666666666667	16.6666666666667	11.5848284958039	32.3117480346075	1.47982211472867	0.0163804171928882	1	yes	ENSMUSG00000025019	19	+	41528021	41546007	279	annot_exons	novel
novel_circ_052520	6	14.3333333333333	10.3267735167229	27.5142739267884	1.41379068704091	0.0418507723344792	1	yes	ENSMUSG00000061751	16	-	34053560	34055115	389	annot_exons	novel
novel_circ_052534	0	4.66666666666667	0.001	9.35398824950556	13.1913659011043	0.0314621818247276	1	yes	ENSMUSG00000000266	X	+	140736435	140750965	529	annot_exons	novel
novel_circ_052549	0	4	0.001	7.95109619946527	12.9569380598402	0.0470686125958385	1	yes	ENSMUSG00000022802	16	+	33066311	33069998	330	annot_exons	novel
novel_circ_052570	0	6	0.001	10.7870227534738	13.3970091117066	0.0121732536164033	1	yes	NA	18	+	25884725	25912286	27562	intergenic	novel
novel_circ_052596	0.333333333333333	6	0.58221518906274	11.4796630841254	4.30138401329112	0.00838294164852582	1	yes	ENSMUSG00000021686	13	+	94528165	94565754	1231	annot_exons	novel
novel_circ_052604	8.66666666666667	1.33333333333333	14.8908704282694	2.56952328339462	-2.53485545731722	0.00916303111039409	1	yes	ENSMUSG00000079481	X	+	102076162	102081821	3084	annot_exons	novel
novel_circ_052619	0	7.66666666666667	0.001	13.8154657126072	13.7539965750654	0.00387839109132869	1	yes	ENSMUSG00000030447	7	+	55871859	55879181	901	annot_exons	novel
novel_circ_052800	11	3	18.9275124006646	5.72001260874312	-1.72639458113349	0.0333574289324459	1	yes	ENSMUSG00000007411	12	+	111633617	111647728	739	annot_exons	novel
novel_circ_052931	9	1	15.474264376217	1.82530662543763	-3.08366008584738	0.00299534653539515	1	yes	ENSMUSG00000113986	12	+	29136366	29142079	3017	exon_intron	novel
novel_circ_052946	7.33333333333333	0.666666666666667	12.2469865536475	1.16193208390776	-3.39782915955559	0.0114972868470821	1	yes	ENSMUSG00000071369	10	+	20023608	20082468	1404	annot_exons	novel
novel_circ_052962	4	0	6.57557703165672	0.001	-12.6829017865472	0.0396496019765838	1	yes	NA	11	+	66540152	66561309	21158	intergenic	novel
novel_circ_053042	7	1	12.055165667274	1.82530662543763	-2.72344073559207	0.0190425522933773	1	yes	ENSMUSG00000040021	10	+	7701610	7706042	2094	annot_exons	novel
novel_circ_053123	14.6666666666667	4.33333333333333	25.2771192304432	7.92339679349236	-1.67364109511185	0.0459936627204588	1	yes	ENSMUSG00000054823	8	+	25640577	25673434	2226	annot_exons	novel
novel_circ_053144	11	2.66666666666667	18.4093441815152	5.05663806721326	-1.86418780746297	0.0228107906001705	1	yes	ENSMUSG00000034154	2	-	119426589	119427067	302	annot_exons	novel
novel_circ_053196	6	14.3333333333333	10.346205692245	27.3494569276365	1.40241040694686	0.0167185711796687	1	yes	ENSMUSG00000055013	1	+	89725961	89789324	595	annot_exons	novel
novel_circ_053198	4.66666666666667	0	7.7035005765079	0.001	-12.9112984599163	0.0446765416171599	1	yes	ENSMUSG00000036452	18	+	39102169	39150118	795	annot_exons	novel
novel_circ_053199	1.66666666666667	7.33333333333333	2.77976575219907	14.5738769327219	2.39034949434134	0.0402786397260313	1	yes	ENSMUSG00000039414	17	-	78795095	78818917	2269	annot_exons	novel
novel_circ_053222	6	0.333333333333333	9.88161896412223	0.703012408169003	-3.81312536823957	0.0211225745552125	1	yes	ENSMUSG00000022160	14	-	52299701	52300105	405	one_exon	novel
novel_circ_053265	30.3333333333333	11	50.8476485582556	20.9692025436612	-1.27790906146069	0.0116940903512553	1	yes	ENSMUSG00000027109	2	-	72946546	72971514	1553	annot_exons	novel
novel_circ_053293	3.66666666666667	0	6.34607055312411	0.001	-12.6316478453246	0.0386013222991929	1	yes	ENSMUSG00000024130	17	+	24364477	24364957	375	annot_exons	novel
novel_circ_053369	8.33333333333333	1.33333333333333	14.1614491472246	2.48868116696749	-2.50851558566379	0.0221968996558161	1	yes	ENSMUSG00000049606	5	-	106632925	106666845	5599	exon_intron	novel
novel_circ_053435	0.333333333333333	8	0.600468605699887	14.7166674539719	4.61521838463009	0.00497352044199766	1	yes	ENSMUSG00000028634	4	+	119872037	119872942	528	annot_exons	novel
novel_circ_053442	5.66666666666667	0.666666666666667	9.65329124447447	1.24434058348374	-2.95563949256762	0.0376106026929009	1	yes	ENSMUSG00000039509	8	-	123902599	123915426	1035	annot_exons	novel
novel_circ_053525	12.6666666666667	34.3333333333333	21.5053118109701	65.5501411150611	1.60790583682052	0.000383686219698907	1	yes	ENSMUSG00000026867	2	-	34725043	34725513	325	annot_exons	novel
novel_circ_053620	12	1	21.0268666783829	1.86494449207677	-3.49502928659606	0.000570559736211403	1	yes	ENSMUSG00000017781	11	+	75598180	75612303	428	annot_exons	novel
novel_circ_053639	9.33333333333333	2	16.3143849159695	3.65061325087525	-2.15993385442646	0.0315684825414741	1	yes	ENSMUSG00000024298	17	-	32773505	32777527	2692	annot_exons	novel
novel_circ_053649	1	5.66666666666667	1.76489898382536	10.6926757932316	2.59896540953849	0.0336552991647709	1	yes	ENSMUSG00000058325	7	+	134724330	134737726	278	annot_exons	novel
novel_circ_053681	31	8.33333333333333	51.6752661247184	15.5099202774611	-1.73628264267179	0.0207599990353952	1	yes	ENSMUSG00000029088	5	-	48389682	48482655	1817	annot_exons	novel
novel_circ_053744	4	14.6666666666667	6.65094821597503	26.9509192735717	2.01870253963689	0.0149657295369926	1	yes	ENSMUSG00000030168	6	-	119365261	119370408	379	annot_exons	novel
novel_circ_053772	9	1	15.6567985425885	1.94735299165275	-3.00720291814331	0.0138967094930658	1	yes	ENSMUSG00000056310	5	+	130274621	130325709	5262	annot_exons	novel
novel_circ_053782	0	4	0.001	7.62459496745903	12.8964449856402	0.014071650145164	1	yes	ENSMUSG00000029189	5	-	53145435	53188082	1563	annot_exons	novel
novel_circ_053859	8	1.33333333333333	13.8200646510994	2.32386416781553	-2.57216671540508	0.0285722228837385	1	yes	ENSMUSG00000028906	4	-	131989715	132003794	653	annot_exons	novel
novel_circ_053918	1	6.33333333333333	1.72721339166621	12.3031554753607	2.83251014166767	0.022740513435638	1	yes	ENSMUSG00000049985	13	+	112318425	112336275	425	annot_exons	novel
novel_circ_054099	8	0.666666666666667	13.8018112344622	1.24434058348374	-3.47140428775855	0.00416932544666209	1	yes	ENSMUSG00000040549	2	+	91594683	91596555	684	annot_exons	novel
novel_circ_054148	3	10	5.20107235052063	18.5305313208503	1.83302323588396	0.0235694483702498	1	yes	ENSMUSG00000034951	7	-	121923368	121929301	360	annot_exons	novel
novel_circ_054171	8.33333333333333	1.33333333333333	13.7893082611725	2.60916115003376	-2.40189212863859	0.0186614029239643	1	yes	ENSMUSG00000030075	6	-	102420253	102515609	51384	exon_intron	novel
novel_circ_054278	7.33333333333333	1	12.2858509046915	1.86494449207677	-2.71979318457503	0.0258681267990095	1	yes	ENSMUSG00000021767	14	+	21626719	21662466	1337	annot_exons	novel
novel_circ_054318	5.33333333333333	12	8.99688362997828	22.628125786798	1.33061982822074	0.0323926253928837	1	yes	ENSMUSG00000038002	17	-	24972336	24973608	350	annot_exons	novel
novel_circ_054328	10.6666666666667	1.33333333333333	17.9572604266823	2.48868116696749	-2.8511139492935	0.00471067420515924	1	yes	ENSMUSG00000020154	10	+	116349966	116361307	880	annot_exons	novel
novel_circ_054339	5.33333333333333	0.666666666666667	8.86675219574852	1.32518269991087	-2.74221448180271	0.0499274194885837	1	yes	ENSMUSG00000020374	11	+	49969496	49971464	375	annot_exons	novel
novel_circ_054349	7.33333333333333	0.333333333333333	12.2834933869218	0.580966041953883	-4.40212326764759	0.00600597659260229	1	yes	ENSMUSG00000007880	4	-	133720550	133723051	663	annot_exons	novel
novel_circ_054367	2.66666666666667	10.3333333333333	4.48990448611299	20.4967780241073	2.19064048426523	0.0184149059612875	1	yes	ENSMUSG00000015002	15	+	65829727	65837572	288	annot_exons	novel
novel_circ_054460	12	2.33333333333333	20.3785670250038	4.71819837454079	-2.11074462556701	0.00986800656501045	1	yes	ENSMUSG00000071454	12	+	3596649	3686862	4188	annot_exons	novel
novel_circ_054605	7	0.666666666666667	11.8325883909737	1.16193208390776	-3.34816804988442	0.0105457535532435	1	yes	ENSMUSG00000057738	2	+	29980077	29983760	483	annot_exons	novel
novel_circ_054780	1.66666666666667	8	2.85395817763253	15.8609881491425	2.47444655602096	0.0465081959457058	1	yes	ENSMUSG00000033624	8	+	111101861	111118159	1193	annot_exons	novel
novel_circ_054813	2.66666666666667	9	4.5458434949093	17.7640041247096	1.96633689063647	0.0385759596275018	1	yes	ENSMUSG00000035936	13	-	24919679	24926148	432	annot_exons	novel
novel_circ_054838	5.33333333333333	16	8.94094462118197	31.6333022661137	1.82294500266811	0.0161506782265614	1	yes	ENSMUSG00000017288	11	-	76134409	76138394	323	annot_exons	novel
novel_circ_054930	7.66666666666667	20	13.2926097119481	37.5158757725172	1.49687686307505	0.014952596505432	1	yes	ENSMUSG00000078676	11	+	98821431	98823399	1162	annot_exons	novel
novel_circ_054955	0	3.33333333333333	0.001	6.46109650040243	12.6575633073914	0.0451159938137174	1	yes	ENSMUSG00000028229	4	+	19586776	19595159	338	annot_exons	novel
novel_circ_054978	6.66666666666667	0.666666666666667	11.4011155705475	1.24434058348374	-3.19572167646645	0.03343766263563	1	yes	ENSMUSG00000027939	3	+	90132320	90137001	542	annot_exons	novel
novel_circ_055052	0	3.33333333333333	0.001	6.62434711640554	12.6935625568345	0.0431699133717353	1	yes	ENSMUSG00000030774	7	+	97854439	97866209	460	annot_exons	novel
novel_circ_055179	10.3333333333333	3	17.9674058822023	5.51555774295202	-1.70380344269938	0.0355970505104863	1	yes	ENSMUSG00000038241	2	+	155973343	155974483	378	annot_exons	novel
novel_circ_055198	21	5.33333333333333	35.4795117562838	9.66316215305632	-1.8764188804801	0.00385319045441829	1	yes	ENSMUSG00000057378	2	-	112859647	112886684	1392	annot_exons	novel
novel_circ_055357	4.66666666666667	0	8.1498338879935	0.001	-12.9925549389248	0.0243723259599434	1	yes	ENSMUSG00000063434	19	+	48704222	48722997	523	annot_exons	novel
novel_circ_055527	11.3333333333333	3.66666666666667	19.0840052126486	6.88194469265089	-1.47147578260639	0.0481210095981211	1	yes	ENSMUSG00000031099	X	-	47841537	47861388	1275	annot_exons	novel
novel_circ_055539	0.333333333333333	5.66666666666667	0.600468605699887	11.2617033745192	4.22919242720998	0.0132024182083522	1	yes	ENSMUSG00000042323	14	+	31061469	31064851	383	annot_exons	novel
novel_circ_055560	20.3333333333333	5.66666666666667	34.0183116764245	11.0603812750258	-1.62091042282796	0.0151184970727435	1	yes	ENSMUSG00000040560	18	+	63738743	63760785	1274	annot_exons	novel
novel_circ_055591	8.66666666666667	2	14.6135329020576	3.56820475129927	-2.03403469207398	0.0380749803719206	1	yes	ENSMUSG00000019854	10	+	18092845	18121218	1954	annot_exons	novel
novel_circ_055619	8.66666666666667	1.66666666666667	14.8726170116322	3.02687657598453	-2.29675677476508	0.0175475146377125	1	yes	ENSMUSG00000030268	6	-	145015449	145039635	971	annot_exons	novel
novel_circ_055699	13	3.66666666666667	21.732460771733	7.24651740814741	-1.5844918161109	0.0364090573257777	1	yes	ENSMUSG00000033569	1	-	25431423	25488119	599	annot_exons	novel
novel_circ_055712	12	3.33333333333333	20.6352936168088	6.13616165154505	-1.74970557147367	0.0311484073636324	1	yes	ENSMUSG00000052516	16	-	73916098	73985712	3277	annot_exons	novel
novel_circ_055876	2	7.66666666666667	3.26953509919121	14.3813605275971	2.13704275015515	0.0287532293262791	1	yes	ENSMUSG00000055078	7	-	57452945	57508138	654	annot_exons	novel
novel_circ_056109	0	4	0.001	7.62459496745903	12.8964449856402	0.0140704872192543	1	yes	ENSMUSG00000033793	1	+	5133084	5150061	521	annot_exons	novel
novel_circ_056205	7	0	11.9615410663185	0.001	-13.5461156508171	0.00136317328306558	1	yes	ENSMUSG00000040003	5	+	20065552	20079289	13738	exon_intron	novel
novel_circ_056221	28.6666666666667	12	48.4400236921086	21.8958475895073	-1.14554227297862	0.0474291460740905	1	yes	ENSMUSG00000018548	11	+	87145464	87190159	1387	annot_exons	novel
novel_circ_056287	0	5	0.001	9.7320658088172	13.2485303605625	0.0104100072074707	1	yes	ENSMUSG00000028149	3	-	138941730	138945789	256	annot_exons	novel
novel_circ_056354	0	4.33333333333333	0.001	8.52892947512144	13.0581489549447	0.0379313367134821	1	yes	ENSMUSG00000021785	14	+	16254642	16294673	1471	annot_exons	novel
novel_circ_056375	4	13.3333333333333	6.91003232554969	26.9443696806946	1.96321947288307	0.0250983930707139	1	yes	ENSMUSG00000066392	12	+	88794504	88795893	1390	one_exon	novel
novel_circ_056643	3.66666666666667	11	6.42026297855758	20.8471561774461	1.69914629728227	0.0233920626073517	1	yes	ENSMUSG00000035069	4	+	103325019	103331379	486	annot_exons	novel
novel_circ_056655	0.333333333333333	4.66666666666667	0.58221518906274	8.54243431893656	3.87502286743491	0.0376697482672737	1	yes	ENSMUSG00000064293	6	+	106506138	106525490	572	annot_exons	novel
novel_circ_056714	4.66666666666667	0	7.94551002833025	0.001	-12.9559241148999	0.0255565040994813	1	yes	NA	2	+	71602813	71605551	2739	intergenic	novel
novel_circ_056754	7	16.3333333333333	11.8314096320888	31.1601880282171	1.39708196776932	0.0254919595704987	1	yes	ENSMUSG00000024127	17	-	85070428	85083315	1960	annot_exons	novel
novel_circ_056770	1	6.33333333333333	1.76489898382536	11.6120815278579	2.71796908966588	0.0365264523368247	1	yes	ENSMUSG00000068747	3	+	108324596	108334696	523	annot_exons	novel
novel_circ_057067	0.666666666666667	7	1.20093721139978	13.4682203255661	3.48732659770381	0.0159741898784016	1	yes	ENSMUSG00000040620	11	-	70999370	70999948	399	annot_exons	novel
novel_circ_057077	11	2.33333333333333	18.7243672998862	4.43446777547138	-2.07808410268805	0.00657260003406291	1	yes	ENSMUSG00000042350	12	-	84931699	84935123	677	annot_exons	novel
novel_circ_057194	4.33333333333333	0	7.60294677332018	0.001	-12.8923429757557	0.0226041305688267	1	yes	ENSMUSG00000028149	3	-	138955322	138983868	1079	annot_exons	novel
novel_circ_057348	1.66666666666667	9	2.89164376979169	18.0905053567158	2.64527097163495	0.0156351813070342	1	yes	ENSMUSG00000021065	12	+	77448473	77464210	575	annot_exons	novel
novel_circ_057356	0	4.66666666666667	0.001	9.68048948151181	13.2408642820273	0.0340559829538761	1	yes	ENSMUSG00000024908	19	-	3521734	3544255	673	annot_exons	novel
novel_circ_057378	6.66666666666667	0.666666666666667	11.1396739432032	1.40602481633801	-2.98601304248583	0.0218258982945698	1	yes	ENSMUSG00000060961	5	+	89057949	89149433	27594	exon_intron	novel
novel_circ_057417	5.33333333333333	0.333333333333333	9.3495923405084	0.703012408169003	-3.73328140400101	0.0248101318983121	1	yes	ENSMUSG00000036503	3	+	57802447	57820600	2385	annot_exons	novel
novel_circ_057421	0	4.66666666666667	0.001	8.8658027846451	13.1140355554916	0.0292030356578381	1	yes	ENSMUSG00000030533	7	-	80334020	80334863	340	annot_exons	novel
novel_circ_057422	12.6666666666667	2.66666666666667	21.3009879513069	5.38157291607065	-1.98482053723874	0.0152532395991698	1	yes	ENSMUSG00000024515	18	-	73662658	73678039	892	annot_exons	novel
novel_circ_057505	0	4	0.001	7.86868769988928	12.9419073350421	0.0189314553563334	1	yes	ENSMUSG00000012076	12	+	55860091	55869501	1753	annot_exons	novel
novel_circ_057571	8.66666666666667	21.6666666666667	15.1328798800918	40.869253580508	1.43332932738149	0.0118075521846727	1	yes	ENSMUSG00000022710	16	-	8707638	8716619	816	annot_exons	novel
novel_circ_057592	6.33333333333333	0.666666666666667	10.798289447078	1.20313633369575	-3.16593075747515	0.0150846188466087	1	yes	ENSMUSG00000001415	3	+	88350016	88351581	950	annot_exons	novel
novel_circ_057611	5.33333333333333	0.666666666666667	9.18177531411948	1.28397845012289	-2.83815213956432	0.0484385184300453	1	yes	ENSMUSG00000040675	10	+	4007742	4018599	476	annot_exons	novel
novel_circ_057631	0.333333333333333	5.33333333333333	0.526276180266433	10.1956846340025	4.27599474584135	0.0203794763572618	1	yes	ENSMUSG00000026384	1	-	119706155	119802477	1442	annot_exons	novel
novel_circ_057648	5	0	8.28453700668578	0.001	-13.016205357266	0.012337513313665	1	yes	ENSMUSG00000034342	9	-	44158514	44163542	804	annot_exons	novel
novel_circ_057668	5	0.333333333333333	8.41466844091554	0.580966041953883	-3.8563806826257	0.0298390248818858	1	yes	ENSMUSG00000037426	5	+	32917925	32934015	722	annot_exons	novel
novel_circ_057848	2	8.33333333333333	3.34372752462466	16.3976171750107	2.29395699013125	0.0135047522526412	1	yes	ENSMUSG00000028249	4	+	6377077	6386708	659	annot_exons	novel
novel_circ_057912	4.33333333333333	19.3333333333333	7.17604563735661	36.9594763702385	2.3646833467894	0.000179568270307102	1	yes	ENSMUSG00000044072	11	-	29784064	29785755	266	annot_exons	novel
novel_circ_058071	0	5	0.001	9.898449191118	13.2729867977797	0.0216734385598517	1	yes	ENSMUSG00000032087	9	+	45683558	45710382	1170	annot_exons	novel
novel_circ_058248	0.666666666666667	7.33333333333333	1.05255236053287	14.8591739149402	3.81939000365769	0.0184637303582623	1	yes	ENSMUSG00000004677	8	+	71342762	71344200	315	annot_exons	novel
novel_circ_058266	11.3333333333333	1.33333333333333	19.8830472346643	2.81204963267602	-2.82184491498547	0.0162897794316383	1	yes	ENSMUSG00000028546	4	-	110226545	110251521	345	annot_exons	novel
novel_circ_058403	0	6.33333333333333	0.001	12.4236354584269	13.6007997826072	0.00132674296899627	1	yes	ENSMUSG00000040118	5	+	16365359	16365873	193	annot_exons	novel
novel_circ_058417	3.66666666666667	11.6666666666667	6.23537129441635	22.4957073430655	1.85110235582844	0.00542916519812777	1	yes	ENSMUSG00000050965	11	-	108053975	108057873	241	annot_exons	novel
novel_circ_058503	5.66666666666667	0	9.8405404463854	0.001	-13.2645218357865	0.0100658629312602	1	yes	ENSMUSG00000024772	19	+	6294214	6298520	1087	annot_exons	novel
novel_circ_058525	11.6666666666667	3.66666666666667	20.0554359455157	6.67905621000863	-1.5862771654864	0.0486206957182365	1	yes	ENSMUSG00000024581	18	+	62986179	62995092	1049	annot_exons	novel
novel_circ_058527	5.33333333333333	0	9.57099085792391	0.001	-13.2244525752892	0.032839061296148	1	yes	ENSMUSG00000040785	16	+	94462222	94462630	262	annot_exons	novel
novel_circ_058654	4.33333333333333	0	7.10185321192315	0.001	-12.7939798262912	0.0306939179818358	1	yes	ENSMUSG00000040850	11	+	30874118	30878517	436	annot_exons	novel
novel_circ_058666	4	0	6.74221529916078	0.001	-12.7190069823005	0.0401790335800116	1	yes	ENSMUSG00000050600	2	+	174643499	174657809	3954	exon_intron	novel
novel_circ_058712	6	1	10.2720132668115	1.82530662543763	-2.49250822926517	0.0441379367369873	1	yes	ENSMUSG00000022311	15	-	48287485	48359410	591	annot_exons	novel
novel_circ_058732	104.333333333333	41.3333333333333	178.244575202191	76.7532157975186	-1.21555906679281	0.0152872318113941	1	yes	ENSMUSG00000034518	8	+	74998835	75030122	2619	annot_exons	novel
novel_circ_059110	6.33333333333333	1	11.0208667233783	1.90614874186476	-2.53150508137087	0.0340568363644181	1	yes	ENSMUSG00000000804	11	-	85051191	85059259	503	annot_exons	novel
novel_circ_059125	0.666666666666667	6.66666666666667	1.10849136932917	12.47834455203	3.49275710819334	0.00680697674838127	1	yes	ENSMUSG00000028019	3	+	81131018	81141600	255	annot_exons	novel
novel_circ_059291	1	6.33333333333333	1.65302096623275	12.3443597251486	2.90067508059041	0.0263408269500237	1	yes	ENSMUSG00000029534	6	+	17852258	17906510	710	annot_exons	novel
novel_circ_059424	4	11.6666666666667	6.90885356666483	22.2500482274864	1.68729022382797	0.0344285884555038	1	yes	ENSMUSG00000043940	5	-	101890750	101895144	334	annot_exons	novel
novel_circ_059434	8.66666666666667	1.33333333333333	14.5758473098984	2.65036539982175	-2.45931657172981	0.019828205854693	1	yes	ENSMUSG00000038664	9	+	66448012	66458425	2006	annot_exons	novel
novel_circ_059570	9	1.33333333333333	15.7881087357031	2.4474769171795	-2.68947120193615	0.0164251839960115	1	yes	ENSMUSG00000014602	1	-	93016201	93016744	544	one_exon	novel
novel_circ_059578	9.66666666666667	1.33333333333333	15.7277747147342	2.48711478381864	-2.66076956512472	0.0253131056856606	1	yes	ENSMUSG00000049044	2	+	72174802	72242792	2762	annot_exons	novel
novel_circ_059586	5.66666666666667	0	9.4501461436961	0.001	-13.2061209250175	0.0213102810245177	1	yes	ENSMUSG00000051166	12	-	98855924	98882074	1987	annot_exons	novel
novel_circ_059589	16.3333333333333	4.33333333333333	27.3491100438123	8.08194826004895	-1.75871886698163	0.0160936184694012	1	yes	ENSMUSG00000042439	18	+	65638750	65644369	359	annot_exons	novel
novel_circ_059642	18	5	30.3903174233558	8.96014974488732	-1.76201699534421	0.0142627997726713	1	yes	ENSMUSG00000001376	6	+	3545510	3571108	1016	annot_exons	novel
novel_circ_059720	4.33333333333333	11.6666666666667	7.45456192245328	22.819075808774	1.61404488431982	0.02493972454483	1	yes	ENSMUSG00000030805	7	+	127846200	127848498	326	annot_exons	novel
novel_circ_060084	0	4.33333333333333	0.001	8.1674895259226	12.9956769841988	0.019270260139181	1	yes	ENSMUSG00000024588	18	-	64467728	64483457	1001	annot_exons	novel
novel_circ_060207	0	5	0.001	9.08532887740013	13.1493230238002	0.0262498999731079	1	yes	ENSMUSG00000029705	5	-	136286761	136287063	303	one_exon	novel
novel_circ_060471	4	0	6.98422475098315	0.001	-12.76988427002	0.0259307150253448	1	yes	ENSMUSG00000038844	2	-	142846929	142862540	1059	annot_exons	novel
novel_circ_060717	4.66666666666667	14.6666666666667	8.1657297868609	28.5390884175171	1.80528552057404	0.0192618823840877	1	yes	ENSMUSG00000029388	5	-	124576798	124577152	254	annot_exons	novel
novel_circ_060724	0	4.33333333333333	0.001	7.88219254370438	12.9443812762661	0.0438634213237722	1	yes	ENSMUSG00000024078	17	+	74829492	74840669	600	exon_intron	novel
novel_circ_060799	20	5	33.845922965573	9.32942160983037	-1.85912251203656	0.00369726235730471	1	yes	ENSMUSG00000024044	17	+	69207859	69274895	2471	annot_exons	novel
novel_circ_060875	18.3333333333333	34.6666666666667	31.1026640466483	66.2515871400812	1.09091685927291	0.0137750145626376	1	yes	ENSMUSG00000030557	7	-	67264865	67268400	550	annot_exons	novel
novel_circ_060891	6.66666666666667	0.666666666666667	11.1956129519995	1.40602481633801	-2.99323955358466	0.0212331968658878	1	yes	ENSMUSG00000015305	10	-	8784198	8814457	342	annot_exons	novel
novel_circ_060934	3.66666666666667	11.3333333333333	6.16117886898289	21.4646273197414	1.80068279902317	0.012088691444471	1	yes	ENSMUSG00000033530	12	-	100415135	100466310	730	annot_exons	novel
novel_circ_061012	22.6666666666667	41	37.9601502889794	77.6686121010411	1.03284598177584	0.0344690462045838	1	yes	ENSMUSG00000023118	7	+	19036662	19043575	1073	annot_exons	novel
novel_circ_061018	2.66666666666667	9.66666666666667	4.37802646852038	18.5232920096305	2.08098793920197	0.0135572645826375	1	yes	ENSMUSG00000058440	6	+	30095340	30102309	601	annot_exons	novel
novel_circ_061034	0	4	0.001	7.90989194967727	12.9494422720619	0.0250149554675379	1	yes	ENSMUSG00000037426	5	+	32943232	32946767	640	annot_exons	novel
novel_circ_061139	2.66666666666667	9.66666666666667	4.6382893369799	18.3981128771177	1.98789307103716	0.0139410873300219	1	yes	ENSMUSG00000018068	11	-	86236539	86243038	382	annot_exons	novel
novel_circ_061193	16	5.33333333333333	27.175542574076	9.90882126863541	-1.45552348677503	0.016363599505229	1	yes	ENSMUSG00000030616	7	+	90348427	90360177	751	annot_exons	novel
novel_circ_061248	13.3333333333333	3	22.184544526566	5.55519560959116	-1.99764531551401	0.00930494105555515	1	yes	ENSMUSG00000020817	11	+	70884765	70893688	485	annot_exons	novel
novel_circ_061265	15.3333333333333	5.66666666666667	26.2713750644101	10.328103077735	-1.34691640985728	0.0420618588216183	1	yes	ENSMUSG00000021686	13	+	94471676	94483360	777	annot_exons	novel
novel_circ_061367	4.66666666666667	16.3333333333333	7.94315251056057	31.8862006929125	2.00514859892753	0.0257066301981328	1	yes	ENSMUSG00000039100	15	-	31478295	31480422	340	annot_exons	novel
novel_circ_061417	10	26.3333333333333	17.2403421189272	50.2550477809085	1.54348010888142	0.0242742155405776	1	yes	ENSMUSG00000039683	5	+	141936044	141937721	303	annot_exons	novel
novel_circ_061471	35.6666666666667	12	61.2541882714695	22.4664415539437	-1.44703685712653	0.00207003343588866	1	yes	ENSMUSG00000001985	4	+	125623481	125632525	435	annot_exons	novel
novel_circ_061506	0	3.33333333333333	0.001	6.46266288355127	12.6579130219203	0.035352993901432	1	yes	ENSMUSG00000015971	14	+	29985926	29986450	279	annot_exons	novel
novel_circ_061522	2	8.66666666666667	3.38141311678382	17.2638801991828	2.35205856831149	0.0331305973843418	1	yes	ENSMUSG00000032468	9	-	99487864	99502598	522	annot_exons	novel
novel_circ_061546	16.3333333333333	3.33333333333333	27.5181058290861	6.09809016805475	-2.173951779824	0.00639965083722187	1	yes	ENSMUSG00000038383	2	-	155292690	155331258	2105	annot_exons	novel
novel_circ_061547	12.6666666666667	3.33333333333333	21.7838280960668	6.34061651733615	-1.78056247281649	0.0113046065420142	1	yes	ENSMUSG00000033306	16	+	24442416	24442890	475	exon_intron	novel
novel_circ_061645	6.66666666666667	0	10.7492796405139	0.001	-13.3919523608637	0.0161426928220442	1	yes	ENSMUSG00000028347	4	+	48604581	48650966	1254	exon_intron	novel
novel_circ_061725	13.6666666666667	2.66666666666667	23.6252770230953	5.05663806721326	-2.22408082079533	0.0126107353781894	1	yes	ENSMUSG00000021978	14	-	65066683	65080805	3160	exon_intron	novel
novel_circ_061842	16	3	27.0660220742531	5.55832837588885	-2.28375989455427	0.00892076730524481	1	yes	ENSMUSG00000024096	17	-	65857662	65864732	1103	annot_exons	novel
novel_circ_061851	4.33333333333333	0	7.39980167254183	0.001	-12.8532708892044	0.0196837861375012	1	yes	ENSMUSG00000022020	14	-	79369078	79384758	875	annot_exons	novel
novel_circ_061855	5	12.6666666666667	8.37698284875638	24.8900415497907	1.57106601383891	0.0375469162310581	1	yes	ENSMUSG00000032290	9	+	57056714	57057861	230	annot_exons	novel
novel_circ_061960	1.66666666666667	7.33333333333333	2.89164376979169	13.5197966528715	2.22511171419882	0.0390525149060325	1	yes	ENSMUSG00000026623	1	+	191719354	191763671	881	annot_exons	novel
novel_circ_062050	13.3333333333333	3	22.5201785793438	5.51712412610086	-2.02922992348824	0.0118552963144744	1	yes	ENSMUSG00000017978	6	-	23314133	23355927	944	annot_exons	novel
novel_circ_062138	0	6	0.001	10.8694312530498	13.407988832346	0.0121959817434453	1	yes	ENSMUSG00000020936	11	+	103046379	103064867	1230	annot_exons	novel
novel_circ_062212	0.333333333333333	4.66666666666667	0.58221518906274	9.43639674908154	4.01861169465083	0.045310157977715	1	yes	ENSMUSG00000005609	7	+	111042816	111044019	748	annot_exons	novel
novel_circ_062238	8.66666666666667	1	14.3350166169609	1.82530662543763	-2.97333283531169	0.0145913868235122	1	yes	ENSMUSG00000041341	12	-	105652059	105661261	1268	annot_exons	novel
novel_circ_062395	3.33333333333333	8.33333333333333	5.74678070630908	16.034610842663	1.48036343727349	0.0498874597533874	1	yes	ENSMUSG00000020728	11	+	108664496	108664726	231	one_exon	novel
novel_circ_062414	11.6666666666667	1.66666666666667	20.0736893621529	3.19169357513649	-2.65291174081523	0.00129634155150423	1	yes	ENSMUSG00000027366	2	-	126919639	126927868	878	annot_exons	novel
novel_circ_062417	5.66666666666667	14.3333333333333	9.67154466111162	27.2670484280605	1.49534031268646	0.00901923947743694	1	yes	ENSMUSG00000040560	18	+	63924812	63935948	451	annot_exons	novel
novel_circ_062507	8	17.6666666666667	13.5050415327284	32.7945446316788	1.27995776602045	0.0213515240086509	1	yes	ENSMUSG00000021991	14	-	29293065	29351943	623	annot_exons	novel
novel_circ_062604	8	16.3333333333333	13.411416931773	31.5659649935017	1.23490818826458	0.0342750531074517	1	yes	ENSMUSG00000034007	9	-	55580207	55602921	541	annot_exons	novel
novel_circ_062631	4	12.6666666666667	6.85409331675338	23.6695778876395	1.78799623890955	0.00548241971309996	1	yes	ENSMUSG00000035354	7	-	99004580	99016674	233	annot_exons	novel
novel_circ_062645	5.33333333333333	0.333333333333333	9.2012074896415	0.580966041953883	-3.98529745660535	0.0207768650775691	1	yes	ENSMUSG00000022702	16	+	18897698	18916607	611	annot_exons	novel
novel_circ_062762	3	16.3333333333333	5.16338675836148	30.3470677144992	2.55516755190328	0.000196718108516519	1	yes	ENSMUSG00000027438	2	-	148703061	148707205	266	annot_exons	novel
novel_circ_062840	8.66666666666667	1.66666666666667	14.963884094818	3.02687657598453	-2.30558294231855	0.0388937101279713	1	yes	ENSMUSG00000036769	X	+	23756440	23769996	1201	annot_exons	novel
novel_circ_062854	4.66666666666667	0	7.7035005765079	0.001	-12.9112984599163	0.044667983432525	1	yes	ENSMUSG00000055214	1	-	175975459	175984583	306	annot_exons	novel
novel_circ_062875	5.66666666666667	0.333333333333333	10.0230746127569	0.703012408169003	-3.83363116479569	0.0330397927830634	1	yes	ENSMUSG00000034731	14	-	78603026	78619874	1200	annot_exons	novel
novel_circ_062883	0	4.33333333333333	0.001	8.2879695089889	13.0168029800959	0.0110040688069365	1	yes	ENSMUSG00000018501	11	-	62376635	62378654	285	annot_exons	novel
novel_circ_062928	0	4.66666666666667	0.001	8.62797558481023	13.0748063786705	0.0451082729158761	1	yes	ENSMUSG00000016349	2	-	181152784	181153830	477	annot_exons	novel
novel_circ_063001	8.66666666666667	0.666666666666667	14.726589678535	1.28397845012289	-3.51973048177369	0.00638248251534422	1	yes	ENSMUSG00000029202	5	-	65631713	65651296	1272	annot_exons	novel
novel_circ_063012	7.66666666666667	1.66666666666667	13.1271502033289	3.14892294219965	-2.0596233943631	0.0329472827035312	1	yes	ENSMUSG00000035189	10	-	89084547	89117002	504	annot_exons	novel
novel_circ_063046	4	0	7.03898500089461	0.001	-12.7811516965152	0.0436471255885066	1	yes	ENSMUSG00000055567	1	+	66593665	66612288	806	annot_exons	novel
novel_circ_063091	2.33333333333333	9.33333333333333	4.09258098119146	18.7126756484577	2.19293298919629	0.0332895289506843	1	yes	ENSMUSG00000020774	11	-	73308709	73322281	508	annot_exons	novel
novel_circ_063154	12	3.66666666666667	20.5086984592336	7.2877216579354	-1.49269617312678	0.0442530505580001	1	yes	ENSMUSG00000043301	16	-	94821175	94833219	4760	exon_intron	novel
novel_circ_063157	5.66666666666667	0.333333333333333	9.78224391981938	0.703012408169003	-3.79854338045859	0.0195816229901284	1	yes	ENSMUSG00000061911	12	+	29866828	29895314	12513	exon_intron	novel
novel_circ_063340	0	7.33333333333333	0.001	14.6531526660002	13.8389234773898	0.00182289956334956	1	yes	ENSMUSG00000000915	5	+	123990942	123994858	361	annot_exons	novel
novel_circ_063360	7.66666666666667	15.6666666666667	12.7185024840025	29.8350053283063	1.23007722132183	0.0387188108913099	1	yes	ENSMUSG00000052298	11	-	54720243	54740550	782	annot_exons	novel
novel_circ_063521	0	3.66666666666667	0.001	7.24651740814741	12.8230721039116	0.0272345264612005	1	yes	ENSMUSG00000028552	4	+	109366124	109380029	691	annot_exons	novel
novel_circ_063563	12	29	20.3567773317121	54.4224225674233	1.41869199097958	0.010908767686564	1	yes	ENSMUSG00000024074	17	+	78279973	78303108	486	annot_exons	novel
novel_circ_063574	0.666666666666667	6	1.05255236053287	11.4765303178277	3.44672263125097	0.0168366511953188	1	yes	ENSMUSG00000059003	16	-	9657674	9669910	655	annot_exons	novel
novel_circ_063701	26.6666666666667	10	45.9648155793937	19.0630538017964	-1.26975070223492	0.0262418143906172	1	yes	ENSMUSG00000036792	2	+	49272041	49313725	2775	annot_exons	novel
novel_circ_063718	7	0.333333333333333	11.8702739831328	0.62217029174187	-4.25389991593765	0.00333630064037713	1	yes	ENSMUSG00000027692	3	+	28493967	28542098	516	annot_exons	novel
novel_circ_063729	0.666666666666667	6	1.05255236053287	11.925077916049	3.50203478368174	0.0248976569055201	1	yes	ENSMUSG00000049502	16	-	35929011	35931590	576	annot_exons	novel
novel_circ_063764	19	6	32.7098914596048	10.9914776192649	-1.573341626767	0.0205608997034427	1	yes	ENSMUSG00000036737	9	-	119284546	119304917	493	annot_exons	novel
novel_circ_063798	7	17.3333333333333	11.6659501234696	34.0380085503563	1.54484282105991	0.0360897637752021	1	yes	ENSMUSG00000029403	5	-	92030983	92033757	438	annot_exons	novel
novel_circ_063819	3.66666666666667	10.6666666666667	6.12349327682374	20.0205310199131	1.70905343148222	0.0138738350964209	1	yes	ENSMUSG00000026571	1	-	165388658	165392232	472	annot_exons	novel
novel_circ_063851	8	1	13.7276188090288	1.78410237564963	-2.94381108978756	0.00652475341387108	1	yes	ENSMUSG00000033487	14	-	72589754	72599142	315	annot_exons	novel
novel_circ_063861	1.33333333333333	7	2.3276819973661	12.7328093619777	2.45158489092165	0.0492522495247806	1	yes	ENSMUSG00000028556	4	-	99070178	99083182	891	annot_exons	novel
novel_circ_063911	1.33333333333333	7.66666666666667	2.23523615529549	15.3973693239572	2.78418471722086	0.026974242762557	1	yes	ENSMUSG00000021171	12	+	116323840	116343520	631	annot_exons	novel
novel_circ_064029	0	4.66666666666667	0.001	8.8658027846451	13.1140355554916	0.0291957574083059	1	yes	ENSMUSG00000040811	7	-	19191613	19194043	2431	antisense	novel
novel_circ_064060	5.33333333333333	0.666666666666667	9.3130855072341	1.20313633369575	-2.95245909342337	0.0459909069279277	1	yes	ENSMUSG00000030982	7	+	118748126	118760245	439	annot_exons	novel
novel_circ_064105	8.33333333333333	0.666666666666667	14.511800339985	1.40602481633801	-3.36753254853927	0.00999911169557868	1	yes	ENSMUSG00000022829	16	-	37236230	37297186	6837	exon_intron	novel
novel_circ_064448	8	1.33333333333333	13.8394968266214	2.32386416781553	-2.57419384138785	0.0322607273301614	1	yes	ENSMUSG00000019951	10	+	89787105	89803212	903	annot_exons	novel
novel_circ_064480	5	0	8.86100175240113	0.001	-13.1132540919667	0.0280520854948335	1	yes	ENSMUSG00000020974	12	-	69207076	69207270	195	intronic	novel
novel_circ_064562	7.33333333333333	0.666666666666667	12.8770327903894	1.16193208390776	-3.4702025472255	0.0272987477293561	1	yes	ENSMUSG00000036006	13	+	24721631	24725036	378	annot_exons	novel
novel_circ_064594	29.3333333333333	10	49.6215287279864	19.0234159351573	-1.383189855461	0.00590528571985451	1	yes	ENSMUSG00000037210	5	+	34419998	34444913	1854	exon_intron	mm9_circ_015227
novel_circ_064625	31.3333333333333	12.3333333333333	53.1707588711591	22.9284939959802	-1.21349145919069	0.0120585983425365	1	yes	ENSMUSG00000062151	9	-	73930597	73933809	3213	one_exon	novel
novel_circ_064703	4.66666666666667	0	8.27760780445351	0.001	-13.0149981795248	0.0243687138094343	1	yes	ENSMUSG00000030465	8	-	67882981	67917669	7423	exon_intron	novel
novel_circ_064733	15.6666666666667	5.33333333333333	26.3159898588015	9.7455706526323	-1.43312109169743	0.0273766595134478	1	yes	ENSMUSG00000030498	7	+	51887912	51967804	3604	exon_intron	novel
novel_circ_064734	43.6666666666667	15.3333333333333	73.7181783303598	29.2968099192892	-1.33127684003996	0.00282326728747514	1	yes	ENSMUSG00000021108	12	+	73691548	73702912	851	annot_exons	novel
novel_circ_064969	0.333333333333333	5.33333333333333	0.58221518906274	10.5159203334133	4.17487882974806	0.0478351921866756	1	yes	ENSMUSG00000052551	13	+	8752573	8757471	425	annot_exons	novel
novel_circ_065085	6	0.333333333333333	10.2890879245638	0.62217029174187	-4.0476617813853	0.0458354422187294	1	yes	ENSMUSG00000059708	X	-	36610798	36624336	3071	annot_exons	novel
novel_circ_065091	4.33333333333333	0	7.54818652340874	0.001	-12.8819143585109	0.0188881881253636	1	yes	NA	4	-	8419476	8424178	4703	intergenic	novel
novel_circ_065142	6.66666666666667	0.333333333333333	11.7126024122639	0.580966041953883	-4.33346401317694	0.0383703522340092	1	yes	ENSMUSG00000079484	2	+	30274470	30274723	124	annot_exons	novel
novel_circ_065183	7	1.33333333333333	11.7207103733811	2.65036539982175	-2.14479683226364	0.0411163203376309	1	yes	ENSMUSG00000034653	18	+	44859931	44864470	726	annot_exons	novel
novel_circ_065316	0	5.66666666666667	0.001	10.328103077735	13.3342876839318	0.00640130080247618	1	yes	ENSMUSG00000030313	6	-	149019325	149029241	462	exon_intron	novel
novel_circ_065525	11.3333333333333	3	19.4013858487893	5.35230712694891	-1.85792689995345	0.0426783476557493	1	yes	ENSMUSG00000031480	8	+	22226008	22243956	2525	exon_intron	novel
novel_circ_065560	6	0.666666666666667	10.3291310344927	1.16193208390776	-3.15212123941474	0.0374627326868366	1	yes	ENSMUSG00000002107	2	-	6547042	6553964	496	annot_exons	novel
novel_circ_065588	3	9	5.03325532413172	17.1172671932925	1.76588870188769	0.0415750199067528	1	yes	ENSMUSG00000075415	2	-	31054024	31083078	576	annot_exons	novel
novel_circ_065714	3	9.33333333333333	5.16456551724634	17.6951004689487	1.77663106433006	0.014052249380094	1	yes	ENSMUSG00000041650	14	+	122616754	122650397	315	exon_intron	novel
novel_circ_065769	5.66666666666667	0	9.91591163070369	0.001	-13.2755296990361	0.034125426133213	1	yes	ENSMUSG00000052812	12	+	4954546	4974279	1055	annot_exons	novel
novel_circ_065910	6.66666666666667	0	11.6213353290782	0.001	-13.5044882281504	0.00192776806921716	1	yes	ENSMUSG00000046709	5	-	102963467	103058392	3212	annot_exons	novel
novel_circ_065943	6.66666666666667	1.33333333333333	11.4181902282998	2.40627266739151	-2.24646196686285	0.0430489294477629	1	yes	ENSMUSG00000024740	19	+	10610702	10623638	1728	annot_exons	novel
novel_circ_065953	4.33333333333333	0	7.43630850581612	0.001	-12.8603709084131	0.0180055894946149	1	yes	ENSMUSG00000015755	10	-	7919114	7924872	2725	annot_exons	novel
novel_circ_065983	11.6666666666667	2	19.5543423841187	3.73302175045123	-2.38907319916475	0.0146221144829789	1	yes	ENSMUSG00000034480	X	+	129902900	129972609	1597	annot_exons	novel
novel_circ_066003	4.66666666666667	0	7.85188542737481	0.001	-12.9388234061972	0.0163134317816837	1	yes	ENSMUSG00000046873	X	-	157552896	157593873	4538	exon_intron	novel
novel_circ_066090	0.333333333333333	6.66666666666667	0.526276180266433	12.3150939360269	4.54846372348781	0.00351928617620847	1	yes	ENSMUSG00000026827	2	+	57267973	57290016	308	annot_exons	novel
novel_circ_066216	51.6666666666667	21.3333333333333	88.6546656396157	39.8460054729282	-1.15376145545184	0.0334029712715745	1	yes	ENSMUSG00000032355	9	-	77216977	77230954	1542	annot_exons	novel
novel_circ_066264	21	49.6666666666667	35.8675485412034	92.5645751766045	1.36778103009388	0.00350038611248846	1	yes	ENSMUSG00000042046	1	+	132434099	132434487	389	one_exon	novel
novel_circ_066285	3.33333333333333	0	5.70909511414991	0.001	-12.4790463826528	0.0468571935342807	1	yes	ENSMUSG00000012076	12	+	55860091	55866077	413	annot_exons	novel
novel_circ_066322	11	0	18.4069866637455	0.001	-14.1679658475684	3.44391601118307e-05	1	yes	ENSMUSG00000029833	6	+	37903533	37908364	267	annot_exons	novel
novel_circ_066384	4.33333333333333	0	7.58469335668305	0.001	-12.8888751392629	0.0200926722721554	1	yes	ENSMUSG00000059834	3	-	41681696	41734235	835	annot_exons	novel
novel_circ_066549	0.666666666666667	7.66666666666667	1.05255236053287	14.3020847943188	3.764261553055	0.00289797650996814	1	yes	ENSMUSG00000034557	4	-	108644336	108674557	606	annot_exons	novel
novel_circ_066562	0	3.66666666666667	0.001	7.40820164100167	12.8549076519581	0.0415399526159564	1	yes	ENSMUSG00000030849	7	-	132559646	132570140	10495	intronic	novel
novel_circ_066656	6.33333333333333	16	10.8165428637151	29.3222532237705	1.43875650449183	0.0491769836815106	1	yes	ENSMUSG00000026768	2	-	12242411	12253578	326	annot_exons	novel
novel_circ_066695	0	3.33333333333333	0.001	6.29941226754815	12.6210015167274	0.0392447787291399	1	yes	ENSMUSG00000038569	5	-	122339732	122351373	322	annot_exons	novel
novel_circ_066724	9.33333333333333	2	15.7037708547496	3.81229748372951	-2.04237842055693	0.0180297654555185	1	yes	ENSMUSG00000036499	10	+	95989562	95995690	719	annot_exons	novel
novel_circ_066726	7.66666666666667	1.66666666666667	12.9410797603028	3.02844295913338	-2.0953098524596	0.0343120100270533	1	yes	ENSMUSG00000100826	7	-	59923384	59973650	19739	exon_intron	novel
